# Supplementary material for: Prediction of prognosis, immune infiltration, and personalized treatment of hepatocellular carcinoma by analysis of cuproptosis-related long noncoding RNAs and verification in vitro
Source: Front Oncol. 2023 Sep 8;13:1159126. doi: 10.3389/fonc.2023.1159126 (PMC10514553; doi:10.3389/fonc.2023.1159126)
Supplement: Supplementary file 4 [file Table_1.xlsx]

## Sheet: Sheet1
TableS1 16 cuproptosis regulators
Gene	Type
FDX1	upregulaters
LIPT1	upregulaters
LIAS	upregulaters
DLD	upregulaters
DLAT	upregulaters
PDHA1	upregulaters
PDHB	upregulaters
MTF1	downregulaters
GLS	downregulaters
CDKN2A	downregulaters
DBT	enzymes
GCSH	enzymes
DLST	enzymes
SLC31A1	carriers
ATP7A	carriers
ATP7B	carriers

## Sheet: Sheet2
Table S2 356 co-expressed lncRNAs with 16 cuproptosis regulators
ID	TCGA-DD-A1EC	TCGA-FV-A3R2	TCGA-DD-A39X	TCGA-FV-A23B	TCGA-BC-A10U	TCGA-DD-A11C	TCGA-DD-A114	TCGA-BC-A10R	TCGA-DD-A11D	TCGA-BD-A2L6	TCGA-DD-A11B	TCGA-DD-A1EL	TCGA-FV-A3I1	TCGA-DD-A3A6	TCGA-DD-A1EH	TCGA-BC-A110	TCGA-FV-A2QR	TCGA-DD-A3A5	TCGA-DD-A39V	TCGA-BD-A3EP	TCGA-BC-A10Q	TCGA-EP-A3RK	TCGA-DD-A3A2	TCGA-BC-A10W	TCGA-G3-A3CH	TCGA-DD-A1EI	TCGA-BC-A10X	TCGA-DD-A39Z	TCGA-DD-A39W	TCGA-BC-A216	TCGA-DD-A3A3	TCGA-DD-A1EJ	TCGA-DD-A11A	TCGA-BC-A10Y	TCGA-DD-A1EE	TCGA-DD-A119	TCGA-DD-A3A8	TCGA-DD-A1EG	TCGA-BC-A10Z	TCGA-DD-A118	TCGA-ES-A2HT	TCGA-DD-A3A1	TCGA-BC-A10T	TCGA-EP-A12J	TCGA-DD-A116	TCGA-FV-A3I0	TCGA-DD-A3A4	TCGA-DD-A113	TCGA-EP-A26S
AC108479.1	0.485	0.2359	0.2861	0.1236	0.0301	0.3714	0.2753	0.0528	0.3037	0.1848	0.2435	0.2457	0.2007	0.0199	0.1141	0.1299	0.1334	0.1206	0.0833	0.1841	0.068	0.3843	0.0536	0.1098	0.132	0.3065	0.2087	0.0916	0.3157	0.2601	0.104	0.1423	0.0365	0.2975	0.4265	0.2308	0.1968	0.1466	0.0937	0.1412	0.0282	0	0.0939	0.1737	0.2774	0.1427	0.431	0.0731	0.3107
AC069544.1	0.0785	0.2453	0.1811	0.1499	0.0912	0.2048	0.1503	0.0641	0.1433	0.1724	0.2363	0.0948	0.1826	0.0484	0.225	0.0985	0.1618	0.0627	0.1213	0.1117	0.1237	0.1554	0.2439	0.1142	0.1802	0.1934	0.0933	0.1297	0.1756	0.0175	0.0757	0.1063	0.1478	0.076	0.3162	0.0747	0.1302	0.1976	0.2841	0.257	0.1367	0.1743	0.0911	0.2409	0.2724	0.2116	0.2517	0.1109	0.1206
AC010864.1	0.0389	0.0946	0.02	0.033	0.0483	0.0271	0.011	0.0212	0.0135	0.0228	0.0195	0.0538	0.0134	0.016	0.0572	0.0521	0.0936	0.0138	0.0401	0.0295	0.0409	0.0514	0.0107	0.0252	0.0397	0.0197	0	0.0245	0.0422	0	0.0167	0.0263	0.0195	0.0628	0.038	0	0.0144	0.0261	0.0877	0	0.0678	0.0329	0.1054	0.0597	0.0318	0.0254	0.1152	0.0733	0.01
AC008760.1	0.0857	0.0893	0.022	0.097	0.0797	0.1193	0.0973	0.0233	0.2087	0.1256	0	0.0197	0.1477	0.1762	0	0.0574	0.0884	0.0609	0.0883	0.0325	0.03	0.0849	0	0.0831	0.0583	0.0433	0.0388	0.1079	0.0697	0.1277	0	0	0.0215	0.083	0.0837	0	0.0316	0.1151	0.2207	0.0832	0.1493	0	0	0	0.0467	0.1401	0.0846	0.0323	0
AL590705.3	0.2067	0.0431	0.1272	0.0702	0	0.259	0.176	0.2026	0.4314	0.1817	0	0.1142	0.1283	0	0.2553	0.4152	0.4689	0.1321	0.1278	0.1883	0.2173	0.2047	0.3426	0.1203	0.2954	0.3135	0.5336	0.0781	0.0336	0.1478	0.3724	0.056	0.1558	0.2402	0.1817	0.118	0.0457	0.0416	0.1597	0	0.1441	0	0.048	0.1269	0.1013	0.1216	0.1224	0.2805	0.1271
AC004816.1	0.057	0.0357	0.0614	0.0968	0.1167	0.0953	0.1845	0.0373	0.119	0.1404	0.0687	0.0867	0.0708	0.0985	0.0704	0.0573	0.1294	0.0972	0.094	0.039	0.06	0.113	0.0378	0.1328	0.0349	0.1211	0.0387	0.1077	0.0835	0.0306	0.0881	0.1004	0.0516	0.0442	0.0836	0.0543	0.0505	0.0574	0.1101	0.0664	0.0696	0.0724	0.0265	0.1226	0.1677	0.0559	0.0901	0.0645	0.0701
AC111000.4	0.0842	0.2093	0.0449	0.253	0.0181	0.2029	0.2206	0.0317	0.1555	0.0569	0.0683	0.0626	0.1742	0	0.0686	0.0781	0.0534	0.1725	0.0601	0.0442	0.0409	0.0834	0.0537	0.0629	0.0794	0.0786	0.0264	0.0306	0.0264	0.0347	0.0917	0.0702	0.0342	0.1066	0.1234	0.0493	0.0072	0.0913	0.0626	0.0849	0.158	0.0247	0.0301	0.0895	0.127	0.0254	0.064	0.1611	0.0448
AC245100.7	0.3889	0.8106	0.7125	0.6762	0.6376	0.6189	1.2298	0.6656	0.8311	0.9606	0.8367	1.2538	0.613	1.4622	1.1766	0.7254	1.3179	0.7892	0.8779	0.6537	0.3895	1.3023	0.8596	0.7727	0.6995	1.0112	0.302	0.6473	0.9042	0.5298	0.8342	0.878	0.5582	0.8071	0.6785	0.7755	0.7788	0.97	0.948	0.5661	1.1781	0.6585	0.4946	1.0235	0.7867	0.5086	0.9874	0.7539	0.598
SSBP3-AS1	0.0299	0.07	0.0402	0.0507	0.0417	0.0156	0.0763	0.3232	0.0701	0.0591	0.09	0.0567	0.0695	0	0.0264	0.135	0.0462	0	0.0385	0.051	0.1256	0.0074	0.0248	0.1014	0	0.017	0.0152	0.1058	0.0304	0.0601	0.0288	0.0455	0.0281	0.1012	0.1532	0.0284	0	0.0752	0.101	0.0326	0.0325	0.0095	0.0347	0.0459	0.0976	0.0952	0	0.076	0.0115
EBLN3P	3.3558	2.1312	2.2329	3.3588	2.7384	3.249	3.4247	2.8843	2.9937	2.9422	2.4664	3.1106	3.3379	1.9284	2.3977	2.6596	2.654	2.1129	2.2651	2.0476	2.2915	2.3805	2.4395	2.3249	2.5967	2.0847	3.7072	2.1611	2.3054	2.3039	1.656	3.234	2.4502	3.2065	2.8107	2.1062	0.8908	2.0466	2.9327	3.5776	2.9455	0.9794	2.0385	2.5544	3.1306	2.2363	2.8523	2.3925	1.5133
AC000123.1	0.3797	0.4353	0.2629	0.3547	0.318	0.2379	0.2586	0.3101	0.317	0.7678	0.4003	0.3935	0.707	0.0937	0.3351	0.3814	0.2741	0.0405	0.1565	0.4756	0.4392	0.3009	0.2203	0.3316	0.3101	0.2304	0.4643	0.4305	0.1236	0.3055	0.6353	0.5143	0.5437	0.4781	0.1669	0.2891	0.1261	0.2677	0.4401	0.3317	0.4963	0.2893	0.2205	0.1749	0.1241	0.1117	0.2999	0.3435	0.0876
AC022211.3	0.098	0.1021	0	0.0832	0.1823	0	0.1668	0.2401	0.0511	0.1292	0	0.0338	0.0507	0	0	0	0	0	0.101	0.1673	0.0515	0.097	0.0406	0.0951	0.05	0.0371	0.0666	0.0925	0.0399	0	0	0.0332	0.0369	0.0474	0	0	0	0	0.2839	0	0	0.0622	0.0569	0.0752	0	0	0	0.1108	0
SNHG6	3.9595	14.1484	8.8132	9.2466	7.9823	5.382	8.2939	6.6478	7.5599	12.4605	6.1995	9.7154	6.5661	9.7117	7.5427	6.7701	10.4196	5.7751	6.3957	5.8679	6.592	7.5634	12.9456	7.7757	6.9618	5.5885	6.1059	7.303	7.1731	6.7985	9.9896	7.4489	4.4167	6.5887	6.0792	3.0956	3.8431	10.2242	11.5634	9.9499	9.2423	13.7281	6.0029	7.2365	8.3951	5.8867	10.3628	4.7261	8.4685
AC103740.1	1.1731	0.8302	0.8726	0.7213	0.5062	0.8199	0.4183	0.7669	0.242	0.5974	0.5255	0.8136	0.7076	0.2917	0.5267	0.9015	0.4664	0.9367	0.5678	0.5829	0.4948	0.3729	0.2645	0.2718	0.4359	0.3308	0.6597	0.4663	0.7547	0.4494	0.3634	1.051	1.2785	1.2561	0.9555	0.4938	0.1982	0.6058	1.1574	1.1931	0.7962	0.3236	0.8157	0.2855	0.5645	0.5359	1.3373	0.9189	0.6495
AC108010.1	0.2146	0.0789	0.0583	0.1608	0.141	0.2109	0.0645	0.3197	0.2108	0.3108	0.1521	0.157	0.1567	0.0156	0.0446	0.1014	0.1172	0.0403	0.039	0.115	0.2257	0.1626	0.0837	0.1838	0.0902	0.134	0.1287	0.2266	0.0616	0.079	0.065	0.2138	0.1142	0.1834	0.1665	0.1322	0	0.0254	0.0975	0.1103	0.176	0	0.0733	0.1938	0.165	0.0495	0.162	0.1285	0.0971
TAPT1-AS1	0.2695	0.2956	0.0873	0.2951	0.099	0.1925	0.1811	0.0985	0.2664	0.2432	0.2456	0.0882	0.2054	0.1575	0.2441	0.0356	0.2999	0.1738	0.1535	0.1696	0.0969	0.1826	0.2939	0.1239	0.181	0.1129	0.1831	0.2345	0.1904	0.2155	0.073	0.1489	0.1817	0.206	0.239	0.1417	0.0549	0.0786	0.1507	0.1548	0.2286	0.0901	0.0329	0.1742	0.2086	0.0556	0.2591	0.1924	0.0545
NRSN2-AS1	0.1156	0.0814	0.0745	0.1724	0.0785	0.0457	0.1489	0.0816	0.1141	0.173	0.1082	0.1856	0.0517	0.0385	0.0772	0.0878	0.2223	0.0799	0.0418	0.064	0.0427	0.0835	0.0621	0.1	0.0957	0.1232	0.0912	0.062	0.0407	0.1033	0.0764	0.129	0.0541	0.121	0.1099	0.0892	0.0726	0.0692	0.1659	0.1091	0.2259	0.0992	0.0798	0.1391	0.1097	0.0521	0.1665	0.0742	0.06
LINC01560	0.6568	0.603	0.5414	0.5843	0.2182	0.3919	0.4526	0.2682	0.7507	0.7287	0.5887	0.4537	0.5661	0.3473	0.3312	0.3612	0.4838	0.3332	0.3867	0.4095	0.4439	0.5111	0.4796	0.3186	0.6226	0.4506	0.6374	0.5023	0.4963	0.3774	0.4428	0.4024	0.4596	0.8026	0.5729	0.2679	0.4673	0.3308	0.6343	0.3187	0.4769	0.1589	0.3995	0.6242	0.4982	0.2761	0.6176	0.3713	0.529
AC024075.1	0.6818	0.187	0.2209	0.4876	0.0334	0.2248	0.1222	0.0879	0.0375	0.4417	0.3243	0.0992	0.631	0	0.0633	0.0721	0.5181	0.0765	0.037	0.2452	0.0755	0.1777	0.2082	0.1045	0.1832	0.1089	0.1463	0.5085	0.1752	0.1925	0	0.1458	0.0811	0.3475	0.2104	0	0	0.0361	0.1733	0.0522	0.0625	0.1367	0.0417	0.0551	0.3518	0.0352	0.1417	0.1217	0.3863
AF131215.5	0.1718	0.0843	0.0466	0.2574	0.0564	0.1055	0.2237	0.066	0.0949	0.2576	0.1522	0.0977	0.1045	0	0.0624	0.0913	0.1667	0.0323	0.0833	0.1496	0.0425	0.0801	0.0586	0.1079	0.1238	0.2146	0.103	0.105	0.1316	0.0903	0.091	0.0958	0.099	0.1272	0.074	0.1154	0.0559	0.0305	0.1366	0.1177	0.2466	0.0257	0.0704	0.1551	0.1734	0.0198	0.2893	0.0457	0.0932
AL353801.1	0	0	0	0	0	0	0	0	0.0481	0	0	0	0	0	0	0	0	0	0.0475	0	0	0	0	0	0.0471	0	0.1253	0	0	0.0412	0	0	0	0	0.0676	0	0	0	0.0445	0	0	0.0585	0	0	0.113	0	0	0.0521	0
AL451069.3	0	0	0	0.0493	0	0	0	0	0	0.051	0	0.0134	0	0	0	0	0	0	0	0	0	0	0.016	0	0	0	0	0	0	0.0173	0.0249	0.0131	0.0146	0.0187	0	0	0	0	0.0187	0	0.0169	0.0246	0	0	0	0	0	0	0.0297
AL513327.1	0.1757	0.117	0.0488	0.1326	0.1862	0.1427	0.054	0.3149	0.0866	0.2918	0.0882	0.0775	0.1565	0.0301	0.056	0.3333	0.0856	0.1456	0.0654	0.1556	0.2976	0.0773	0.0364	0.3078	0.0598	0.0296	0.1392	0.1844	0.0159	0.1134	0.044	0.1223	0.239	0.1276	0.143	0.065	0.0594	0.118	0.1791	0.0924	0.1233	0.031	0.0453	0.0599	0.1076	0.1005	0.1445	0.1104	0.0413
ALOX12-AS1	0.0757	0.1609	0.0652	0.1388	0.0845	0.1075	0.1108	0.0742	0.1706	0.2049	0.0912	0.1129	0.1221	0.1232	0.1255	0.0942	0.103	0.0903	0.0624	0.0689	0.1018	0.0869	0.1079	0.1204	0.0649	0.078	0.1316	0.0886	0.0862	0.1055	0.1247	0.1025	0.0753	0.1202	0.0976	0.0547	0.1039	0.0945	0.152	0.1454	0.1002	0.0807	0.0316	0.0883	0.0668	0.0742	0.1285	0.1335	0.114
AC011921.1	0.0284	0.0296	0.0218	0.0361	0	0	0.0121	0.0116	0.0148	0.0624	0.0427	0.0196	0.0147	0	0.0501	0	0	0	0	0	0	0.0141	0.0235	0.0275	0	0.0323	0.0096	0	0.0115	0	0	0.0096	0	0.0275	0.0208	0.0135	0	0	0.0274	0	0.0371	0	0	0	0.058	0.0278	0.042	0	0
NFYC-AS1	0.0581	0.1331	0.0715	0.1578	0	0.1213	0.089	0.1233	0.1212	0.3268	0.07	0.0802	0.2283	0.0287	0.1025	0.0817	0	0.0866	0.0598	0.0926	0.0855	0.115	0.0481	0.0563	0.2016	0.0969	0.1026	0.0878	0.0567	0.0519	0.0299	0.0865	0.035	0.3037	0.0511	0.0221	0.0643	0.0585	0.101	0.0507	0.081	0	0.0135	0.0357	0.1518	0.0456	0.0688	0.0263	0.0625
AC109460.2	0.0838	0.1372	0.069	0.1423	0.0724	0.05	0.0509	0.0684	0.1436	0.2577	0.0901	0.0785	0.1114	0	0.0422	0.0601	0.0555	0.0574	0.0493	0.0681	0.1321	0.0889	0.0496	0.0987	0.0611	0.0272	0.0325	0.1469	0.0195	0.1123	0	0.0486	0.0857	0.0811	0.0877	0.0114	0.0199	0.0663	0.0867	0.0697	0.0626	0	0.0069	0.0551	0.1271	0.0469	0.1181	0.0609	0.0184
AL606489.1	0.0403	0.042	0	0.0342	0.1876	0	0.3089	0.0329	0	0	0.1821	0.1393	0	0	0	0.0405	0.2079	0	0	0	0.0424	0	0	0.0391	0.0412	0.1834	0.0548	0	0.0656	0.036	0.1557	0.0273	0.0608	0.0781	0.0591	0	0.0446	0.0812	0	0.0587	0.2108	0	0	0	0.1317	0	0.1194	0.1824	0
SNHG1	0.7057	1.7797	0.6076	1.668	1.3271	0.7422	1.4581	1.7132	1.1075	2.3431	0.7804	1.0911	1.0057	0.4262	1.1759	2.6519	1.471	0.6047	0.6357	0.8148	0.96	0.6941	0.765	1.1398	1.2848	0.9619	0.8215	0.6807	0.3896	0.8295	0.8702	0.8858	1.1753	1.4482	1.1428	0.2818	0.3223	1.5859	3.7465	0.7472	2.43	0.6268	0.8883	0.841	1.2701	1.3021	2.4413	0.6976	0.3567
AP000695.1	1.5139	1.5092	0.9285	0.708	0.4695	1.2831	0.2242	0.681	0.687	1.0803	0.5948	1.1217	0.4539	0.3519	0.5615	0.4848	0.4978	0.6779	0.5653	0.3997	1.1766	1.2822	0.7457	0.4684	0.6272	0.5657	1.0434	0.3938	1.0177	1.0984	0.8471	0.743	0.2646	1.1899	0.7074	0.6474	0.6314	0.8398	0.3179	1.054	0.4015	0.195	0.2548	0.8084	0.968	0.4089	1.2131	0.7443	1.1134
TBC1D8-AS1	0.1581	0.1978	0.0608	0.1343	0	0.0826	0.1414	0.071	0.165	0.2016	0.1667	0.0983	0.1063	0.0683	0.0768	0.0476	0.1712	0.1769	0.0815	0.09	0.0333	0.1096	0.059	0.1074	0.1453	0.1199	0.0859	0.0598	0.1351	0.0565	0.1018	0.1232	0.0775	0.1072	0.2781	0.0828	0.105	0.0637	0.0764	0.023	0.1309	0.0201	0.0275	0.1942	0.1357	0.0233	0.2264	0.0447	0.079
GARS1-DT	0.114	0.2403	0.0863	0.2299	0.0729	0.1943	0.1893	0.103	0.1782	0.3125	0.1122	0.1492	0.17	0.0409	0.1209	0.1113	0.1347	0.0733	0.0945	0.1103	0.1166	0.0902	0.085	0.1409	0.0904	0.0894	0.1376	0.1462	0.0601	0.1213	0.059	0.1105	0.0715	0.1468	0.1372	0.054	0.0388	0.1604	0.192	0.0955	0.1782	0.0825	0.0666	0.0792	0.1494	0.065	0.1315	0.1117	0.0671
AC073046.1	0.5024	0.3142	0.0773	0.4693	0.2337	0.4197	0.385	0.2872	0.0524	0.3092	0.3783	0.4859	0.6236	0	0.133	0	0.3627	0.107	0	0.286	0.0528	0.199	0.0416	0.2925	0.1026	0.1524	0.2731	0.3322	0.0818	0.1347	0	0.1361	0.1136	0.4379	0.2945	0.2391	0.0556	0	0	0.0731	0.0876	0	0.0583	0.3085	0.2052	0	0.0992	0.0568	0.1545
AL360270.1	0.0914	0.1298	0.1214	0.2045	0.0773	0.052	0.1131	0.0611	0.1647	0.1095	0.0625	0.0975	0.0859	0.1025	0.1686	0.1168	0.1628	0.0442	0.0342	0.0378	0.1048	0.1234	0.1721	0.0645	0.1187	0.1008	0.0677	0.0942	0.0946	0.0891	0.0641	0.1519	0.1127	0.1689	0.1582	0.087	0.0092	0.0586	0.1043	0.0484	0.123	0.0527	0.0772	0.0765	0.0611	0.0978	0.1312	0.0376	0.1086
PRKAR1B-AS2	0	0.3927	0.0264	0.1745	0.1275	0	0.5833	0.1119	0	0.1205	0.1032	0.071	0	0.169	0.2116	0	0.212	0.1095	0.1412	0	0.1441	0	0.0568	0.133	0.2098	0.1039	0.1164	0	0.0557	0.0306	0.1323	0.0696	0.0258	0.0332	0.1004	0.0652	0.2654	0.069	0.1654	0	0.0896	0.0435	0	0	0.1119	0.0672	0.1015	0	0.0263
AC026801.2	0.1628	0.3523	0.2697	0.1701	0.0699	0.0784	0.2345	0.0409	0.1176	0.2752	0.1508	0.2422	0.259	0.1236	0.1547	0	0.2066	0.1467	0.0903	0.114	0.0658	0.1612	0.2698	0.0243	0.1789	0.1424	0.1446	0.1301	0.1732	0.2238	0.145	0.1187	0.0566	0.1697	0.1835	0.1072	0.1801	0.1261	0.1572	0.0547	0.1527	0.1908	0.1308	0.173	0.3273	0.0737	0.2225	0.0566	0.2214
AC107027.3	0.299	0.2352	0.1563	0.2347	0.1837	0.2239	0.2498	0.2442	0.1943	0.2579	0.3993	0.2806	0.2334	0.1531	0.2439	0.1927	0.2676	0.1503	0.2093	0.2248	0.35	0.1229	0.1216	0.1916	0.144	0.2524	0.3066	0.2132	0.2204	0.2068	0.2106	0.3018	0.1998	0.2295	0.1819	0.2309	0.05	0.1762	0.3433	0.2382	0.1967	0.1719	0.2555	0.1472	0.1521	0.0941	0.3621	0.1786	0.1995
SNHG3	0.2924	1.004	0.5237	0.7448	0.5976	0.2503	0.5794	0.7477	0.4152	1.2937	0.2093	0.5563	0.5255	0.2957	0.4103	1.2564	0.7563	0.3472	0.2914	0.3438	0.4788	0.6741	0.4449	0.7302	0.3229	0.3526	0.3907	0.4211	0.351	0.5827	0.3578	0.435	0.4804	0.4827	0.3372	0.2509	0.3501	0.589	2.2219	0.4884	0.7894	0.7	0.3061	0.2722	0.5913	0.5688	1.4102	0.2385	0.2911
AC020907.4	0	0.0388	0.086	0.1265	0.0347	0	0.0317	0.0913	0.1944	0.393	0	0	0.0385	0.046	0	0.2619	0.0384	0	0.0384	0.0424	0.0392	0.0738	0	0.0361	0	0	0	0	0	0.0666	0.0959	0.0252	0.0281	0	0	0	0	0.1501	0.3238	0.1085	0.1298	0.0473	0.0433	0.0572	0.0913	0.0365	0.0368	0.0421	0.0573
AL162595.1	1.1712	0.9765	0.8239	0.9357	0.4226	1.0983	1.0318	0.4412	0.7285	0.7082	0.6803	0.9462	1.0162	0.6281	0.8479	0.3817	0.8308	0.7945	0.6232	0.5851	0.5178	1.0015	0.7212	0.5915	0.6174	0.9154	1.0247	0.8016	1.0018	0.624	0.5137	0.9891	0.6665	1.0347	0.8653	0.8418	0.5688	0.3708	0.8149	0.776	0.8999	0.5707	0.4552	0.7449	0.8729	0.4876	1.1611	0.6054	0.5219
ZKSCAN2-DT	0.0503	0.1639	0.0678	0.1175	0.041	0.0394	0.1071	0.0514	0.0853	0.1659	0.0568	0.0608	0.1041	0.0078	0.0333	0.0316	0.0324	0.0268	0.0454	0.0788	0.0198	0.0561	0.0678	0.0427	0.122	0.0143	0.0855	0.101	0.0461	0.0787	0.0243	0.0596	0.0237	0.0792	0.1475	0.006	0.0139	0.076	0.0911	0.0641	0.1316	0.016	0.0584	0.0386	0.0668	0.0555	0.1987	0.0427	0.0048
UBA6-AS1	0.3206	0.4848	0.2941	0.2857	0.2717	0.3139	0.4083	0.166	0.3152	0.4304	0.2307	0.3333	0.342	0.3302	0.3019	0.1768	0.2908	0.3324	0.2847	0.2151	0.2499	0.285	0.3381	0.2431	0.2557	0.2573	0.2723	0.3827	0.2388	0.2419	0.2266	0.2259	0.2384	0.2426	0.2958	0.173	0.1632	0.2379	0.4369	0.2209	0.353	0.2127	0.1845	0.3538	0.262	0.1657	0.318	0.2234	0.2102
AC138207.4	0.2713	0.3196	0.0635	0.2304	0	0.271	0.3615	0.2216	0.2585	0.7467	0.0711	0.2282	0.2074	0	0.1457	0.3436	0.3163	0.0377	0.0365	0.3626	0.062	0.1402	0.088	0.1946	0.1927	0.1789	0.0962	0.156	0.0864	0.2531	0.0911	0.1917	0.2045	0.1714	0.1729	0.1909	0.1044	0.1663	0.0797	0.1545	0.4934	0.1348	0.1096	0.5252	0.1831	0	0.594	0.04	0.1088
NNT-AS1	1.1021	1.2859	1.0443	1.5026	0.6367	0.9898	1.38	0.3688	1.1327	1.0478	0.9629	1.1876	1.2067	0.6435	1.0443	0.6365	1.0296	0.956	0.8149	0.4757	0.7961	0.9693	1.2436	0.9116	0.7816	0.8613	1.0364	1.0014	0.7987	0.8699	0.5233	1.3598	1.0102	1.3389	1.0521	1.0142	0.2917	0.5678	0.8586	1.2737	1.0215	0.7158	1.0486	1.6273	1.0447	0.5088	1.4259	0.7864	0.8107
EIF3J-DT	0.4312	0.9817	0.5457	0.718	0.3168	0.3555	0.7488	0.2966	0.4382	0.913	0.4187	0.5096	0.6985	0.224	0.4256	0.2679	0.6788	0.3506	0.3041	0.3101	0.2566	0.6407	0.5785	0.3083	0.4634	0.3658	0.4125	0.327	0.4571	0.3855	0.4674	0.4266	0.2309	0.6979	0.5904	0.2862	0.3266	0.3829	0.6522	0.4543	0.5835	0.526	0.3558	0.5837	0.5887	0.217	0.6611	0.3208	0.3665
U47924.3	0	0	0.0327	0	0	0.0888	0.0362	0	0.0444	0	0.064	0	0	0	0.0375	0	0	0	0	0	0	0	0.0705	0.0825	0.0434	0.0645	0	0.0803	0	0	0	0.0576	0	0.0412	0	0	0	0	0	0	0	0.3238	0	0	0.0347	0	0.042	0.0961	0.0327
AC021851.1	0.0624	0.1301	0.0961	0.1237	0.0484	0.1956	0.0797	0.085	0.0869	0.1189	0.094	0.1006	0.2153	0.0257	0.0826	0.115	0.1395	0.0333	0.0214	0.0474	0.1204	0.0515	0.1552	0.1212	0.085	0.0552	0.0778	0.0295	0.1185	0.1209	0.0937	0.148	0.0392	0.1209	0.0152	0.0099	0.023	0.0943	0.1608	0.1212	0.136	0.0264	0.1208	0.0479	0.0765	0.0102	0.0925	0.0588	0.048
AL831711.1	0.1033	0.2871	0.106	0.1754	0.0641	0	0.2052	0.0281	0.0719	0.1817	0.0519	0.0238	0.0356	0	0.1215	0.1038	0.0355	0.0367	0.071	0	0	0.1023	0.0285	0.2005	0.1758	0	0.0234	0.0976	0.056	0.0308	0.133	0	0	0.3001	0.0505	0	0	0	0.0333	0.0501	0.06	0.0437	0.04	0.0529	0.0281	0.0675	0.068	0.0779	0.0265
AC096586.2	0.0444	0.1389	0.0684	0.0755	0.124	0.0928	0.0757	0.0363	0.1391	0.3906	0.0669	0.0614	0.1379	0	0.0392	0	0.0458	0.0947	0.0458	0	0.1869	0.176	0.0368	0.0431	0.1814	0.0337	0.1207	0.0839	0	0.1589	0.0572	0.0903	0.0335	0.043	0.1953	0.0423	0	0.0448	0.0858	0.0647	0.1549	0.0564	0	0.0682	0.1089	0	0.0877	0	0.0342
AC048341.1	0.0766	0.0752	0.0347	0.134	0.0252	0.0518	0.0595	0.0442	0.0753	0.1248	0.0339	0.0607	0.0816	0.0139	0.0378	0.0543	0.0581	0.024	0.0279	0.0436	0.064	0.0201	0.0374	0.0525	0.0506	0.0256	0.0245	0.0852	0.0202	0.0282	0.0319	0.0595	0.0408	0.0524	0.0495	0.0215	0.0025	0.0613	0.0871	0.0328	0.0589	0.0544	0.0262	0.0242	0.0865	0.0133	0.0846	0.0255	0.026
AC105020.1	0.0533	0.1111	0.0273	0.0453	0.0413	0.0371	0.0454	0.0653	0.0556	0.0937	0.0401	0.0307	0.0551	0.0329	0.0078	0.1071	0.055	0.1041	0	0.0304	0.0467	0	0.0295	0.0517	0.0091	0	0.0362	0.0252	0.0217	0.0397	0.0229	0.0181	0.0804	0.0602	0.013	0.0169	0.0098	0.0716	0.0772	0.0129	0.0387	0.0226	0.0103	0.0273	0.0218	0.0174	0.0439	0.0502	0.0205
AC139795.2	0.3905	0.257	0.1476	0.2734	0.153	0.2146	0.3266	0.3245	0.2646	0.4939	0.1651	0.2177	0.2835	0.1183	0.1693	0.1927	0.2332	0.0949	0.0988	0.468	0.3386	0.1561	0.2101	0.0798	0.2728	0.187	0.135	0.2783	0.1505	0.2021	0.194	0.1902	0.191	0.3914	0.2811	0.1434	0.1365	0.1173	0.1125	0.0798	0.197	0.0957	0.1193	0.1998	0.2351	0.1411	0.2503	0.2169	0.1528
AC048341.2	0.399	0.3743	0.0614	0.6439	0.1485	0.1667	0.4417	0.2607	0.0833	0.421	0.1803	0.386	0.3715	0	0.1761	0.2806	0.0412	0.1701	0.0822	0.1363	0.4196	0.1581	0.0331	0.4647	0.3259	0.0908	0.1356	0.3016	0.0649	0.1784	0.1541	0.0541	0.2105	0.657	0.2924	0.038	0	0.2412	0.7323	0.2324	0.1739	0	0.0927	0.3063	0.2282	0.1174	0.6698	0.0451	0.0307
AL132639.2	0.0865	0.0451	0.0666	0.1224	0.1341	0.2409	0.1596	0.1178	0.1053	0.0254	0.152	0.2291	0.0746	0.0356	0.0636	0.029	0.0446	0.0614	0.0743	0.1149	0.0303	0.0714	0.0478	0.028	0.0442	0.164	0.0784	0.0272	0.1525	0.0516	0.1113	0.166	0.0652	0.1117	0.1268	0.0961	0.016	0.0581	0.0418	0.1469	0.0377	0	0	0.1328	0.1413	0.0848	0.0712	0.0815	0.1108
AC064836.3	0.1924	0.1823	0.0673	0.2674	0.1791	0.1462	0.2383	0.4144	0.2556	0.4153	0.079	0.0967	0.1629	0.0216	0.2316	0.615	0.1985	0.1118	0.1442	0.1793	0.2575	0.0693	0.0145	0.5772	0.0536	0.0663	0.1783	0.1983	0.0427	0.1564	0.0225	0.0829	0.1714	0.1694	0.1282	0.0999	0.0194	0.2996	0.7772	0.0509	0.1372	0.0666	0.1016	0.0537	0.1572	0.1373	0.1382	0.3956	0.0135
AL450263.1	0	0	0.0232	0.0256	0.1405	0	0.0257	0.0247	0.0315	0.1062	0.0455	0.0834	0.0312	0	0.0266	0	0	0	0.0311	0	0.0317	0	0.025	0	0	0	0	0.057	0	0.027	0	0.0204	0.0683	0	0.0442	0	0.0668	0	0.0583	0	0.0789	0	0	0.0463	0	0	0	0	0
CAPN10-DT	0.0539	0.0817	0.0377	0.0624	0	0.0409	0.0751	0.072	0.0307	0.0861	0.0295	0.0609	0.0963	0.0121	0.0173	0.0689	0.0152	0.0417	0.0151	0.0502	0	0.0437	0.0406	0.0285	0.065	0.0594	0.0266	0.0463	0.0359	0.0219	0.0189	0.0265	0.0258	0.0806	0.079	0.0047	0.0054	0.0543	0.0899	0.0285	0.0854	0.0124	0.0114	0	0.072	0.0192	0.1209	0.0111	0.0038
SNHG30	1.1063	1.9472	1.2011	1.5866	0.6519	0.8215	1.0674	0.8433	1.3599	1.9777	0.5924	1.2823	1.3478	1.2738	1.1498	0.6543	1.7875	1.0476	0.5067	0.5598	0.5428	1.4123	1.3857	1.5506	1.029	0.9601	1.3194	1.0335	1.2403	0.967	1.5029	1.1738	0.4539	1.4166	0.9728	0.62	0.5986	1.5972	1.5671	1.6999	0.8569	1.7015	1.0991	1.0379	1.2452	0.6269	1.6384	0.7784	0.9545
TRAPPC12-AS1	0.1079	0.3598	0.1826	0.1832	0.0602	0.1352	0.3307	0.3172	0.0901	0.2466	0.26	0.164	0.2902	0.0266	0.0381	0.1517	0.1113	0.1609	0.2446	0.1966	0.4084	0.0641	0.1431	0.0209	0.1983	0.0818	0.0586	0.2854	0.0878	0.0772	0.0833	0.0146	0.2114	0.209	0.253	0	0.1194	0.1522	0.1042	0.1885	0.0564	0.0548	0.0752	0.1325	0.3702	0.1481	0.0426	0.122	0.083
FGD5-AS1	12.556	11.6144	7.6429	12.2	9.0482	8.9186	14.3806	9.4992	10.3634	18.0007	11.5695	15.5687	12.0967	5.432	8.4407	9.7556	13.8225	6.7329	7.3184	8.6738	10.2731	8.8611	8.2965	6.8359	12.466	10.0403	13.0895	7.5731	11.024	8.1981	11.05	10.6733	11.8995	13.1303	14.6912	11.1846	6.8599	8.9811	11.0637	11.8579	16.3731	5.5867	10.5036	16.4326	11.613	7.4603	12.2845	9.0734	8.8601
AC067852.2	0.5506	0.7857	0.5475	0.4963	0.7645	0.4954	0.5409	0.5812	0.4067	0.7448	0.3062	0.4682	0.4469	0.742	0.5158	0.5956	0.8125	0.6498	0.5587	0.4437	0.481	0.4782	0.4985	0.7316	0.3459	0.4368	0.4316	0.7362	0.4619	0.5452	0.6214	0.5163	0.4405	0.4102	0.3724	0.4273	0.4875	0.4693	0.4827	0.3946	0.6865	1.3985	0.9443	0.4812	0.4914	0.5068	0.6774	0.5077	0.4299
DHRS4-AS1	2.6751	3.3369	2.9598	2.9691	1.1161	4.933	2.5185	0.9399	4.2667	2.2092	3.4381	3.7844	5.587	2.2441	4.8748	1.1744	1.6462	3.1392	1.9055	2.2824	1.554	5.9885	3.9097	2.6048	3.4961	3.9043	4.2164	3.0444	5.1638	2.9992	1.4781	3.3327	1.3778	2.8333	2.7134	3.8356	4.111	1.671	1.1988	4.4988	1.5386	1.4526	1.8428	2.8993	5.3793	1.5769	2.6961	3.3581	5.5227
C1RL-AS1	0.7073	0.6903	0.3983	0.6498	0.1406	0.5238	0.4435	0.3808	0.4027	0.5569	0.3874	0.2843	1.2305	0.115	0.2752	0.2777	0.3813	0.4179	0.2518	0.3478	0.2603	0.4968	0.5357	0.1778	0.2692	0.3536	0.2818	0.6105	0.3977	0.2184	0.3228	0.3027	0.2156	0.9839	0.5183	0.153	0.2064	0.434	0.4316	0.3042	0.4763	0.2491	0.1381	0.1481	0.5306	0.1829	0.527	0.3018	0.3115
AL031778.1	0.0863	0.09	0.1162	0.1283	0.0402	0.0901	0.0367	0.0529	0.0225	0.1138	0.065	0.0894	0.2455	0.0266	0.0571	0.0433	0.178	0.069	0.0222	0.172	0.0454	0.2351	0.0358	0.0838	0.0441	0.0655	0.0733	0.1427	0.0351	0.0772	0.1111	0.0585	0.0163	0.1045	0.0949	0.0411	0	0.1087	0.0625	0.0314	0.0188	0.0548	0.0501	0.0663	0.1058	0.1058	0.1704	0	0.0995
AL133410.1	0.0287	0.0399	0.0074	0.0528	0.0223	0.02	0.0244	0.0156	0	0.0673	0.0072	0.0198	0.0248	0.0118	0.0127	0.0336	0.0148	0.0306	0.0049	0.0218	0.0101	0.0332	0.0238	0.0186	0.0147	0.0073	0.013	0.0407	0.0156	0.0257	0.0062	0.0292	0.0252	0.0093	0.021	0	0	0.0096	0.0508	0.0279	0.0334	0.0243	0.0056	0	0.0195	0.0235	0.0331	0.0054	0
AC087741.1	0.1071	0.2791	0.0441	0.2079	0.0463	0.1678	0.2964	0.0437	0.2116	0.2455	0.0403	0.0766	0.2058	0	0.1553	0.1037	0.1184	0.0652	0.0591	0.074	0.0845	0.0493	0.1015	0.2116	0.1601	0.0377	0.0624	0.0976	0.0654	0.0923	0.1231	0.1503	0.049	0.1556	0.0897	0.0255	0.0212	0.2119	0.181	0.039	0.1733	0.136	0.0178	0.047	0.0969	0.0488	0.2606	0.1081	0.0176
PAN3-AS1	0.203	0.3174	0.1227	0.2217	0.054	0.0606	0.1111	0.0474	0.106	0.3825	0.2184	0.2405	0.21	0.1252	0.2048	0.1311	0.1047	0.0927	0.0598	0.0991	0.1525	0.1867	0.0962	0.2111	0.0888	0.11	0.0985	0.0274	0.0826	0.1037	0.112	0.1572	0.1749	0.0702	0.1275	0.1104	0.0642	0.1315	0.1261	0.2322	0.139	0.221	0.0842	0.0445	0.1303	0.0996	0.2577	0.0328	0.0892
AC083799.1	3.6818	4.8919	3.5618	3.6202	3.1653	2.5633	4.1245	4.801	3.1461	4.9976	2.821	3.8229	2.5167	3.2407	3.8	4.5845	4.8186	3.1885	3.0841	4.0695	4.4374	2.5164	2.8912	5.3068	3.3192	3.5433	3.7301	3.3968	2.6457	4.3309	4.6	5.4683	3.9429	3.7533	3.3448	4.3034	1.3344	5.5088	7.2574	3.8866	5.7603	4.9764	3.8755	2.1155	3.2894	2.4707	5.6121	3.9929	2.8308
BACH1-IT2	0	0.0475	0.0117	0.0902	0.1553	0.0317	0.0129	0.0744	0.0475	0.0801	0.0229	0.0315	0.0157	0.0374	0.0268	0.1067	0.1878	0.0162	0.0782	0.0173	0.0638	0.015	0.0252	0.0736	0.0465	0.0115	0.0309	0.0287	0	0.0407	0.1758	0.0617	0.0572	0.0294	0.0445	0.0289	0.0504	0.0764	0.2052	0.0663	0.0529	0.0385	0.0176	0.0233	0.0372	0.0595	0.015	0.0515	0
EIF2AK3-DT	0.3294	0.3528	0.1619	0.3069	0.0724	0.1624	0.1753	0.0411	0.1432	0.2896	0.1929	0.2118	0.2981	0.1242	0.1897	0.0551	0.3538	0.1706	0.2074	0.0833	0.0866	0.2039	0.1517	0.0843	0.1728	0.2151	0.1865	0.255	0.3834	0.184	0.1531	0.3036	0.0931	0.2215	0.2816	0.1698	0.1316	0.0737	0.1281	0.1931	0.1395	0.0755	0.085	0.1194	0.1495	0.0852	0.3433	0.2121	0.1477
AC060766.7	0.0647	0.0842	0.0373	0.1785	0.0903	0.0338	0.468	0.0132	0.1012	0.1421	0	0.1005	0.1171	0.2194	0.0571	0.0649	0.05	0.0861	0.0167	0.092	0.017	0.016	0.0804	0.0314	0.066	0.0123	0.0879	0.0458	0.0395	0.0434	0.0832	0.0876	0.134	0.0626	0.1185	0.0615	0	0.0326	0.0312	0	0.4649	0.0411	0.0939	0.2978	0.0792	0.0951	0.0479	0.0366	0.0124
AC107959.3	0.0222	0.0927	0.0171	0.17	0	0.0465	0.2272	0	0.2089	0.1173	0.067	0.169	0.069	0	0	0.0223	0.2064	0.0237	0	0.076	0.0234	0	0.0369	0	0	0.1349	0.0453	0	0.0181	0.0398	0.2004	0.0301	0.0838	0.0215	0.0652	0.2117	0.0246	0.0224	0.2363	0.0648	0.1938	0	0.0258	0.1366	0.0727	0.0872	0.0659	0.0503	0.0342
PARTICL	0.4228	0.6778	0.3503	0.5661	0.1664	0.2717	0.5261	0.2922	0.3564	0.6719	0.2204	0.3033	0.5719	0.1605	0.4305	0.343	0.5702	0.1386	0.3854	0.2407	0.2565	0.4348	0.2696	0.4733	0.5478	0.2096	0.2209	0.2458	0.2779	0.2326	0.2511	0.3524	0.1838	0.4724	0.4528	0.1702	0.3239	0.3931	0.5182	0.4261	0.5384	0.413	0.3021	0.3744	0.3719	0.2552	0.6422	0.2758	0.35
AL499602.1	0.1708	0.5663	0.0358	0.4614	1.3146	0.0324	0.6741	0.1902	0.1944	0.2594	0.3975	0.354	0.0803	0.2873	0.1918	0.2027	0.9447	0.1489	0.224	0.4419	0.2938	0.1999	0.2316	0.3314	0.1902	0.2826	0.6645	0.1613	0.1769	0.1943	0.0999	0.1998	0.1053	0.2406	0.273	0.0443	0.2234	0.4066	1.4545	0.113	1.0147	0.1972	0.1082	0.4529	0.0888	0.0914	0.1226	0.4038	0.0358
AC034236.2	0.146	0.4946	0.1966	0.186	0.1019	0.1017	0.1969	0.0497	0.1524	0.2996	0.0916	0.1093	0.2392	0.015	0.1181	0.0733	0.2008	0.2074	0.0376	0.194	0.128	0.3254	0.0706	0.0354	0.0497	0.0831	0.1323	0.115	0.1188	0.0544	0.1723	0.1813	0.1559	0.1532	0.2319	0.0695	0.0539	0.1226	0.1881	0.1063	0.2333	0.1391	0.0707	0.3363	0.1591	0.0716	0.5407	0.1239	0.1591
ZNF460-AS1	0.0851	0.1393	0.0748	0.0929	0.0452	0.1015	0.1242	0.0596	0.0507	0.1817	0.1464	0.084	0.1634	0.09	0.1073	0.1099	0.0501	0.1036	0.1002	0.1246	0.0895	0.1324	0.1713	0.1061	0.0496	0.0645	0.0743	0.0919	0.0989	0.0543	0.0782	0.0741	0.0366	0.1177	0.0891	0.0116	0.0673	0.1714	0.0822	0.1239	0.0212	0.0154	0.0423	0.0933	0.0993	0.1192	0.144	0.0962	0.0561
AC008870.2	0.0191	0.2592	0.0294	0.1462	0.1424	0.2398	0.2281	0.0313	0.1598	0.2187	0.0288	0.0264	0.1188	0	0.0675	0.1922	0.0789	0.0612	0	0.0871	0.0604	0	0.0634	0.1857	0.0391	0.029	0.078	0.0723	0.0467	0.0513	0	0.1166	0.0288	0.0556	0.1683	0.0546	0	0.1735	0.1663	0.0279	0.2501	0.1215	0.0667	0.0294	0.0313	0.0938	0.1889	0.0433	0
LINC01521	0.2218	0.1471	0.0853	0.1456	0	0.1685	0.1202	0.0824	0.021	0.1153	0.1063	0.0906	0.2399	0.0124	0.0178	0.0506	0.1664	0.0967	0.0831	0.1148	0.0954	0.1498	0.1337	0.0685	0.1235	0.1682	0.1028	0.0286	0.1149	0.0451	0.0389	0.1161	0.038	0.166	0.0887	0.1152	0.0558	0.0813	0.0487	0.1174	0.1055	0.0256	0.1639	0.1548	0.1648	0.0593	0.229	0.1482	0.1163
LINC01146	2.5692	2.0374	2.2059	2.3019	1.2807	2.2532	3.6792	1.9295	3.4064	2.632	2.2795	1.7692	2.6751	1.2684	2.0381	1.5563	3.2245	1.7903	1.6969	1.923	2.0156	1.8275	1.4507	1.5405	1.1854	2.4768	2.9832	2.5727	1.7145	1.5363	2.8502	2.2648	1.6466	3.5554	2.4813	1.3985	0.9416	1.8628	3.6375	2.686	4.5441	1.9383	1.6229	2.2752	1.8282	1.3024	1.1923	2.4588	1.0924
AC126118.1	0.0624	0.0975	0	0	0	0	0.0797	0	0.0651	0.0823	0.047	0	0.0968	0	0	0	0.0322	0.0997	0	0.0355	0	0	0	0.0303	0	0.0473	0.0848	0.0589	0	0.0558	0	0.0423	0	0.0302	0.0457	0	0	0.1571	0.0603	0.0454	0.1088	0.0792	0	0	0.0255	0	0.1232	0	0
AL353708.3	0.0198	0.0413	0.0305	0.1178	0.0184	0	0	0	0	0.1045	0	0.0137	0.0615	0.0733	0.0524	0	0	0	0	0.0226	0	0.0785	0.0328	0	0.0202	0.03	0.0404	0	0	0.0531	0	0	0.0299	0.0767	0.0581	0.0189	0.0439	0	0.0191	0.0577	0.0173	0	0	0.0304	0.0971	0.0389	0.0391	0	0.0609
KDM4A-AS1	0.065	0.0775	0.0536	0.0986	0.0389	0.0873	0.0712	0.0342	0.0145	0.0899	0.063	0.0706	0.1105	0.0688	0.0451	0.0467	0.0335	0.0148	0	0.0212	0.0489	0.0736	0.0424	0.0766	0.0285	0.0423	0.0316	0.0615	0.0605	0.0498	0.0239	0.0598	0.028	0.072	0.0545	0.0177	0.0309	0.0468	0.0673	0.0879	0.085	0.0413	0.0378	0.0285	0.0721	0.0456	0.0459	0.0473	0.0572
AC008124.1	0.4269	0.6674	0.3765	0.501	0.2529	0.2734	0.4252	0.227	0.3405	0.7347	0.3457	0.4758	0.5062	0.2758	0.3892	0.2569	0.4444	0.251	0.2262	0.3508	0.2604	0.5265	0.3505	0.2951	0.4112	0.3131	0.3967	0.3976	0.4064	0.27	0.4121	0.3928	0.1912	0.5597	0.3335	0.2032	0.3833	0.3692	0.5484	0.3107	0.3703	0.2097	0.3835	0.371	0.6284	0.2548	0.5448	0.2732	0.4227
LINC02709	0.0223	0.0466	0.0458	0.0506	0.0416	0.0311	0.057	0.0243	0.0544	0.0458	0.0112	0.0566	0.0308	0.0551	0.0526	0.0224	0.1228	0.0079	0.023	0.0085	0.047	0.0369	0.037	0.0433	0.0152	0.0282	0.0354	0.0211	0.0182	0.02	0.0383	0.0504	0.0337	0.0072	0.0873	0.0213	0.0577	0.015	0.0575	0.0325	0.0778	0	0.0173	0.0114	0.0304	0.0146	0.0588	0.0253	0.0401
AC008554.1	0	0.0377	0.007	0.0307	0.0336	0	0.0231	0.0074	0	0.0238	0	0.0187	0.0093	0	0.0319	0.0272	0.0279	0.0096	0	0.0103	0	0	0	0.0175	0.0092	0.0137	0.0368	0.0085	0	0	0.0233	0.0184	0.0204	0.0262	0	0.0086	0	0.0364	0.0174	0	0	0	0	0	0.0148	0	0.0178	0.0306	0
AC021078.1	0.2609	0.2932	0.1152	0.2967	0.3335	0.2985	0.3593	0.3854	0.3623	0.5087	0.164	0.2351	0.291	0.0504	0.1962	0.3555	0.2831	0.1474	0.1286	0.2428	0.291	0.1551	0.1072	0.4777	0.2177	0.1308	0.279	0.3108	0.1089	0.2109	0.1051	0.275	0.2992	0.3472	0.2095	0.162	0.0301	0.2811	0.4514	0.2576	0.263	0.1124	0.1739	0.1742	0.2447	0.1647	0.1882	0.2848	0.0855
SH3BP5-AS1	0.2336	0.5315	0.1118	0.5202	0.1113	0.4046	0.2838	0.2746	0.2409	1.0546	0.1673	0.2756	0.4008	0.0457	0.264	0.1488	0.2556	0.1062	0.1116	0.2206	0.1917	0.127	0.196	0.3788	0.1513	0.0778	0.1258	0.2988	0.058	0.1197	0.0513	0.1544	0.3156	0.2566	0.2255	0.0759	0.0221	0.1722	0.2862	0.1701	0.3277	0.0507	0.0165	0.1181	0.4236	0.095	0.1266	0.1224	0.0986
THUMPD3-AS1	0.2014	0.6298	0.1344	0.3508	0.1932	0.1803	0.3955	0.3072	0.2424	0.6975	0.3219	0.3223	0.5209	0.1623	0.3446	0.2849	0.3243	0.2715	0.2076	0.3323	0.2831	0.2565	0.23	0.365	0.3294	0.1824	0.3295	0.2485	0.2793	0.3454	0.2196	0.3132	0.1797	0.2866	0.2651	0.178	0.1297	0.2526	0.659	0.2483	0.3869	0.3002	0.3007	0.2146	0.361	0.2056	0.3937	0.2138	0.3334
AC116914.2	0	0.0702	0.1036	0.6861	0	0.2813	0.4013	0	0.1405	0.6512	0.2028	0.1396	0.1393	0	0.2377	0.2705	0.0694	0.0717	0.1388	0.0767	0.354	0.2001	0.0558	0.0653	0.1375	0.1021	0	0	0	0.1204	0	0.0456	0	0.326	0.0987	0	0	0.2035	0.3902	0.196	0.2347	0.0855	0	0	0.33	0.066	0	0.0761	0.3106
AP001453.2	0	0.0958	0.0177	0.039	0	0.048	0.0391	0.0188	0.024	0.0404	0.1384	0.0159	0.0475	0	0.0203	0	0.0948	0	0.0237	0	0	0	0.0571	0	0.0469	0.0348	0.0156	0	0	0.0616	0.0887	0.0467	0	0.0222	0.101	0.0219	0.0763	0.0694	0	0.0334	0.02	0.0292	0	0	0.0563	0.0451	0.0227	0	0
SNHG12	0.2985	0.6271	0.1484	0.3705	0.4573	0.259	0.3519	0.5102	0.3691	0.7349	0.1868	0.2475	0.3136	0.085	0.2675	0.7288	0.4358	0.1468	0.2225	0.2562	0.2366	0.1365	0.2284	0.4813	0.286	0.2194	0.1467	0.1649	0.1383	0.2423	0.2956	0.2271	0.3288	0.4359	0.3769	0.035	0.0508	0.458	1.5126	0.2608	0.6004	0.28	0.16	0.134	0.3152	0.3333	0.6575	0.2337	0.0742
AC026401.3	0.7553	1.0881	0.3589	1.1885	1.7363	0.3712	1.0213	1.3427	0.7651	2.2266	0.5018	0.2763	0.7123	0.8222	1.039	1.1156	2.2682	0.71	0.6639	1.4923	0.6073	0.374	0.3314	1.8969	0.7031	0.6065	1.0564	0.8394	0.5966	0.8142	0.9149	1.1284	1.49	0.7315	0.4883	0.4863	0.418	1.3426	2.3601	1.0025	2.0327	1.2695	0.6191	0.5798	0.4537	1.1765	1.2721	0.8038	0.3245
Z97989.1	0.1942	0.0928	0.056	0.213	0.0753	0.1014	0.1171	0.0595	0.0845	0.2846	0.0975	0.1454	0.1925	0.02	0.1071	0.0406	0.1502	0.0259	0.0584	0.0737	0.0681	0.1042	0.1543	0.0628	0.0744	0.1166	0.066	0.0841	0.0856	0.0724	0.1354	0.0932	0.0366	0.1568	0.1067	0.077	0.0358	0.0815	0.2345	0.0471	0.1058	0.1131	0.0658	0.0745	0.0992	0.0397	0.1758	0.0732	0.0684
AC013731.1	0	0.0925	0.0171	0.1884	0.0206	0	0.0189	0.0362	0.0463	0.0585	0.1002	0.046	0.1607	0.0821	0.0587	0.0446	0.0458	0.0236	0.0229	0	0.0933	0.022	0.0736	0.0861	0.0227	0.0673	0.0905	0.0838	0.0181	0.0198	0	0.0601	0.0167	0.1719	0.065	0.0211	0.0246	0.0224	0.0429	0	0.0967	0	0	0.0681	0.0544	0	0.1534	0.0251	0.0171
Z83745.1	0.0296	0.1853	0.0912	0.1593	0.0092	0.2269	0.1261	0.0645	0.2577	0.165	0.1487	0.1092	0.1226	0.0487	0.0523	0.0298	0.1426	0.0316	0.0712	0.09	0.0831	0.0783	0.0982	0.0958	0.0706	0.0524	0.0939	0.1493	0.0321	0.1942	0.0254	0.0602	0.0744	0.0478	0.2171	0.0282	0.0328	0.0895	0.1812	0.0431	0.1377	0.0627	0.0115	0.0152	0.113	0.0484	0.039	0.1452	0.0152
AC022150.4	0.0413	0.0358	0	0.0526	0.1472	0	0.0703	0.0225	0.0144	0.1633	0.0207	0.0285	0.0285	0	0.0121	0.0207	0.0497	0	0	0.047	0.0289	0.0136	0.0114	0.0134	0.0351	0.0417	0.0654	0.0325	0.0056	0.0246	0.0089	0.0326	0.0778	0.0666	0.0605	0.0196	0.0152	0.0346	0.0266	0.0401	0.012	0	0.0399	0.0211	0.0169	0.0405	0.034	0.0389	0.0212
AL390728.6	0.7076	1.4914	0.6776	1.2419	0.9071	1.1495	2.2224	0.6422	0.9027	2.6683	0.521	1.3363	1.0247	0.4462	1.3183	1.6899	1.5731	0.6199	0.794	0.6625	0.5952	0.7164	0.8342	1.2054	1.204	0.3578	1.0897	0.9805	0.563	1.4198	0.9512	1.0969	0.9836	1.0508	1.1062	0.3442	0.1044	1.6948	2.597	0.7096	2.1651	0.8787	0.6756	0.7967	1.4131	0.3856	1.5836	0.7113	0.2055
AC073254.1	0.2209	0.1096	0.1376	0.2144	0.0881	0.0549	0.0985	0.0859	0.0823	0.148	0.103	0.1708	0.136	0.0519	0.0975	0.037	0.1682	0.1121	0.0759	0.0838	0.0719	0.0938	0.0698	0.051	0.0752	0.0838	0.0786	0.1689	0.1669	0.047	0.088	0.0606	0.0793	0.1681	0.131	0.0801	0.0699	0.053	0.0559	0.1302	0.1558	0.0334	0.055	0.1534	0.1289	0.0258	0.1818	0.0773	0.1415
AC010186.3	0.1406	0.114	0.0842	0.2919	0.0436	0.0653	0.4922	0.0766	0.2201	0.5838	0.2235	0.1511	0.097	0	0.0552	0.0863	0.2337	0.0166	0.0483	0.1868	0.0821	0.0464	0.0583	0.144	0.1595	0.0948	0.1008	0.0959	0.0954	0.1467	0.2111	0.0899	0.1236	0.1513	0.1832	0.0446	0.1038	0.1023	0.1886	0.0341	0.2042	0.0496	0.0363	0.1559	0.1276	0.0077	0.2545	0.0883	0.0601
SEMA6A-AS1	0.0623	0.0505	0.0533	0.0823	0.0322	0.1013	0.0884	0.0509	0.094	0.1827	0.0417	0.0766	0.1003	0.0085	0.0672	0.0626	0.0357	0.0295	0.0357	0.0237	0.0073	0.0549	0.023	0.0336	0.0919	0.0368	0.0518	0.0981	0.0169	0.0186	0.0446	0.0375	0.0418	0.0335	0.0406	0.0066	0.0077	0.0628	0.0602	0.0605	0.0724	0	0.0241	0.0106	0.0849	0	0.0547	0.0313	0.032
AL161891.1	0.0465	0.0881	0.026	0.0646	0.0354	0.0706	0.0864	0.069	0.0353	0.0409	0.0382	0.0934	0.0437	0.0209	0.0373	0.0382	0.0479	0.045	0.0348	0.0192	0.0311	0.0251	0.0315	0.0328	0.0259	0.016	0.0689	0.0319	0.0241	0.0718	0.0272	0.0658	0.035	0.0614	0.0372	0.0201	0.014	0.0639	0.0735	0.0123	0.0368	0.0161	0.0294	0.0519	0.0552	0.0207	0.0709	0.0621	0.0195
LINC00342	0.1777	0.4085	0.1034	0.3018	0.2587	0.1761	0.3375	0.2829	0.2283	0.8354	0.0961	0.1684	0.2357	0.0365	0.0925	0.1762	0.4606	0.068	0.054	0.3139	0.242	0.1241	0.0963	0.3958	0.0768	0.0639	0.1424	0.1636	0.0389	0.2037	0.0587	0.1296	0.158	0.1236	0.2972	0.0586	0.005	0.3282	1.2324	0.1459	0.3276	0.055	0.0767	0.0525	0.1973	0.1073	0.1035	0.1237	0.0473
DDX11-AS1	0.01	0.0313	0.0077	0.0213	0.014	0.0105	0.0213	0.0041	0.0105	0.0088	0	0.0242	0.0156	0.0062	0.0177	0	0	0.0107	0.0103	0	0.0053	0.0199	0.0125	0.0146	0	0.0114	0.0136	0.0095	0	0.0045	0	0.0102	0	0	0.0073	0.0143	0	0.0101	0.0242	0	0.0218	0.0127	0	0.0154	0.0246	0.0098	0.0049	0.0057	0.0039
AC099508.2	4.4181	2.5625	2.7786	2.8057	0.5005	3.2899	2.2242	0.7531	1.3232	1.3849	1.2728	3.6097	4.2521	0.3318	1.4917	0.5016	1.9415	2.2921	1.2669	2.1434	1.0099	3.0061	3.2163	1.3793	1.5689	2.797	3.106	0.8348	3.9705	0.8243	1.0878	2.1336	0.6659	3.8694	1.9143	2.0842	1.7008	0.9288	0.7421	2.6286	1.0379	0.7318	0.6246	2.7721	3.327	1.6202	2.3517	1.2164	3.3969
AP003390.1	0	0.039	0.0288	0.0954	0	0.2347	0.1595	0.0306	0	0.0659	0	0.0776	0	0	0.0331	0.0753	0.0386	0.0399	0	0	0	0	0	0	0	0	0	0.0354	0	0.067	0.0482	0	0	0.0363	0	0.0357	0	0	0	0	0.0979	0.0476	0	0	0.0612	0	0	0.0424	0
AC232271.1	0.0938	0.2181	0.0389	0.1226	0.0201	0.0904	0.1905	0.0766	0.0678	0.5393	0.0217	0.0748	0.097	0.1068	0.1019	0.0942	0.0447	0.0384	0.0669	0.0411	0.0304	0.1144	0.0419	0.063	0.1916	0.0547	0.0735	0.1023	0.0587	0.0516	0.0093	0.0293	0.0489	0.1398	0.1375	0.0137	0.016	0.08	0.0488	0.1261	0.1384	0.0092	0.0251	0.0443	0.112	0.0354	0.2494	0.0408	0.0111
INE1	0.3732	0.2593	0.1914	0.4578	0.135	0.1732	0.2295	0.4234	0.4544	0.4922	0.0624	0.3868	0.3646	0.1279	0.3476	0.2291	0.1711	0.1988	0.1709	0.1889	0.5232	0.3286	0.2234	0.5432	0.254	0.3302	0.2395	0.3526	0.2868	0.3522	0.1334	0.1545	0.2813	0.2008	0.2127	0.2171	0.2524	0.3342	0.1802	0.5131	0.1265	0.1317	0.1685	0.3501	0.4404	0.2847	0.1842	0.3986	0.2391
LINC00265	0.0509	0.0893	0.0185	0.1046	0.0174	0.0503	0.0524	0.0284	0.0559	0.1954	0.0363	0.0499	0.0498	0.0033	0.0236	0.0242	0.1022	0.0114	0.0303	0.0549	0.0169	0.0265	0.02	0.0831	0.0492	0.0508	0.0382	0.0405	0.0261	0.0215	0.0276	0.0181	0.0545	0.0441	0.1373	0.0153	0.0148	0.0404	0.0724	0.0351	0.119	0.0034	0.028	0.0247	0.0437	0.0158	0.111	0.0424	0.0226
AC022150.2	0.3347	0.222	0.117	0.3617	0.1982	0.1271	0.1813	0.0249	0.4128	0.5082	0.3207	0.3783	0.3776	0.0751	0.2416	0.0306	0.1255	0.0324	0.1881	0.2078	0.096	0.2411	0.2017	0.2067	0.3106	0.1154	0.186	0.2587	0.1238	0.1904	0.1566	0.3297	0.1834	0.5009	0.1784	0.1158	0.0337	0.1532	0.382	0.1329	0.2651	0.0386	0.212	0.2335	0.3231	0.0895	0.2103	0.2064	0.117
AC016394.2	0.2516	0.1639	0.121	0.5876	0.3512	0.2627	0.3481	0.1798	0.2954	0.636	0.1895	0.4346	0.2603	0.0388	0.222	0.0632	0.3244	0.067	0.1945	0.2149	0.0992	0.3426	0.1303	0.2747	0.0963	0.2385	0.1709	0.1486	0.3327	0.1687	0.1619	0.2982	0.1185	0.1827	0.4148	0.3891	0.2785	0.1584	0.3341	0.2289	0.2193	0.1598	0.1461	0.0966	0.1542	0	0.2795	0.3912	0.1209
AC120053.1	0.5324	1.7757	0.5326	0.8138	0.1238	0.1668	0.7253	0.1522	0.7224	1.1703	0.4009	0.5334	0.9638	1.3466	0.6813	0.1604	0.6864	0.4254	0.3018	0.2728	0.112	0.8965	0.7061	0.1808	0.299	0.4643	0.633	0.9305	0.7799	0.714	0.2056	0.6851	0.5417	0.7992	0.7413	0.2787	0.2062	0.3754	0.4371	0.2713	0.812	0.6085	0.6183	0.2861	0.609	0.2872	1.2616	0.5117	0.4912
SCAMP1-AS1	0.3468	0.6376	0.3718	0.5195	0.1994	0.4314	0.7664	0.2483	0.7199	0.9079	0.358	0.5654	0.391	0.149	0.3232	0.2192	0.3898	0.274	0.253	0.1997	0.2254	0.5944	0.3973	0.2533	0.5291	0.4049	0.2992	0.3129	0.371	0.2682	0.4564	0.3114	0.2203	0.3698	0.5882	0.2188	0.1811	0.4985	0.2898	0.4198	0.7301	0.3464	0.1946	1.0709	0.6877	0.2446	0.7118	0.2071	0.3266
AC092910.3	0.0728	0.0949	0.0467	0.0876	0.0113	0.076	0.0775	0.0446	0.038	0.0854	0.1005	0.0545	0.1632	0.015	0.0535	0.0427	0.1377	0.0517	0.0438	0.0415	0.0383	0.1442	0.0553	0.0353	0.0743	0.0736	0.0618	0.0631	0.0741	0.0488	0.0312	0.0658	0.032	0.1469	0.1067	0.0289	0.0134	0.0489	0.0586	0.0707	0.1375	0	0.0493	0.1211	0.0942	0.0298	0.0719	0.0206	0.0653
AC004067.1	0.028	0.0875	0.0215	0.0713	0.0521	0	0.1906	0.1143	0.1169	0.1969	0.1265	0.0967	0.0869	0.0691	0.0247	0.0281	0.1732	0	0.1154	0.1275	0.1472	0.0832	0.0464	0.2173	0.0572	0.0425	0.0761	0.0264	0	0.05	0.1081	0.0948	0.0211	0.0542	0.1231	0.1598	0	0.0846	0.0811	0.1222	0.1464	0.0355	0	0.043	0.0915	0	0.1382	0.1266	0
AC112220.2	0.3898	0.2573	0.2333	0.3641	0.3949	0.2804	0.4425	0.2724	0.2938	0.377	0.3	0.5206	0.2106	0.1496	0.1605	0.3001	0.469	0.3276	0.2767	0.3748	0.4326	0.266	0.1974	0.3488	0.1636	0.2989	0.4355	0.2578	0.2608	0.3175	0.3679	0.4077	0.6887	0.3188	0.2729	0.2597	0.139	0.2443	0.389	0.2774	0.5624	0.121	0.3571	0.2527	0.2441	0.2634	0.4917	0.333	0.2264
AC005730.3	0.1071	0.279	0.0412	0.0909	0.0498	0	0.0456	0.0437	0	0.1883	0	0	0.0554	0.1981	0	0.0538	0	0	0.0552	0	0.1126	0	0.0887	0.0519	0.1093	0.0406	0.0364	0	0	0.0957	0	0.0363	0	0.1037	0	0.051	0	0.0539	0.1034	0	0.0467	0.068	0	0	0	0.0525	0.2114	0	0.0412
AC010245.2	0.1511	0.28	0.2067	0.3279	0.0937	0.2455	0.4431	0.0686	0.1752	0.4133	0.177	0.2204	0.1737	0.1243	0.1482	0.2529	0.2424	0.1073	0.2076	0.1529	0.1412	0.0665	0.1392	0.0815	0.1885	0.0891	0.1939	0.2379	0.123	0.1651	0.1513	0.2274	0.0759	0.3252	0.0246	0.1438	0.0186	0.2368	0.5189	0.0244	0.3219	0.0853	0.078	0.1289	0.1509	0.0823	0.315	0.038	0.0775
AC092757.2	0.031	0.0323	0.0238	0.0263	0.0288	0	0.0527	0.0253	0.0323	0	0	0	0.0961	0.0764	0.0273	0.0933	0.0958	0	0	0.1057	0.0651	0.0307	0	0	0	0.0469	0.1051	0.0292	0	0.0277	0.0398	0	0	0.06	0	0.0295	0.0685	0.0312	0	0.0451	0	0	0.0719	0.0475	0	0	0	0.07	0
AL355388.1	0.0182	0.0095	0	0.0386	0.0169	0	0.0155	0	0.0095	0.1677	0	0.0251	0	0	0	0.0182	0.0094	0	0	0	0.0096	0	0.0075	0.0353	0	0	0.0062	0.0172	0.0074	0.0081	0	0.0185	0.0068	0.0264	0.0399	0	0	0	0.0088	0	0	0.0346	0	0.0139	0.0074	0	0.0628	0	0
CD27-AS1	1.2156	1.8227	1.0059	1.2806	0.795	1.0419	1.323	0.7681	1.3286	1.3965	0.9672	0.8913	1.4828	0.7286	1.3156	0.6623	1.2596	1.1424	1.0991	0.5745	0.9647	0.9996	1.3308	1.0572	0.7317	0.9306	1.0947	1.0563	0.9099	0.8407	1.3062	1.0097	0.7562	1.0606	1.353	0.8077	0.6219	0.8491	1.0965	1.4524	1.3092	1.704	0.8323	0.9067	1.2648	0.748	1.4097	1.0309	0.7759
BACE1-AS	0.1884	0.2182	0.1836	0.2204	0.074	0.1224	0.1747	0.041	0.1092	0.2393	0.227	0.1302	0.2728	0.0723	0.0998	0.0168	0.1339	0.0669	0.0992	0.1335	0.044	0.1161	0.1145	0.0609	0.0684	0.1079	0.0796	0.1503	0.0852	0.1647	0.097	0.1163	0.1167	0.2271	0.1473	0.0757	0.0602	0.0759	0.1011	0.0366	0.1861	0.1382	0.0729	0.1414	0.1676	0.0246	0.1943	0.1089	0.0901
RAP2C-AS1	0.1104	0.0453	0.0618	0.125	0.0653	0.0978	0.1196	0.0901	0.0907	0.1029	0.0907	0.0901	0.0761	0.0041	0.0472	0.0873	0.1345	0.0285	0.0586	0.099	0.1055	0.0397	0.0527	0.0487	0.058	0.0989	0.0795	0.0442	0.0708	0.0777	0.056	0.1064	0.0605	0.1425	0.098	0.0509	0.0888	0.0606	0.0904	0.0389	0.0845	0.0297	0.066	0.077	0.0874	0.0525	0.066	0.0832	0.0411
AL157392.3	0.1436	0.1265	0.0542	0.1773	0.0595	0.1145	0.0867	0.0863	0.0749	0.2536	0.1042	0.083	0.0905	0.037	0.0691	0.0669	0.0673	0.0751	0.035	0.0847	0.0961	0.0982	0.0671	0.0722	0.0786	0.0564	0.0727	0.1455	0.0542	0.0688	0.0353	0.0495	0.0905	0.1416	0.0861	0.0311	0.0404	0.0855	0.116	0.0874	0.0728	0.0398	0.047	0.0381	0.1066	0.0371	0.0915	0.0635	0.0612
WARS2-AS1	0.1794	0.2083	0.1012	0.1915	0.0636	0.0785	0.1687	0.0851	0.1052	0.2088	0.1106	0.1641	0.1696	0.0274	0.0513	0.0703	0.1533	0.0546	0.0563	0.07	0.0736	0.0745	0.1062	0.0647	0.0855	0.1101	0.0371	0.113	0.0806	0.0626	0.0835	0.0451	0.0476	0.1654	0.1427	0.0472	0.0454	0.0602	0.1452	0.0696	0.131	0.0759	0.0357	0.0892	0.134	0.0553	0.1113	0.058	0.0998
AC104958.2	0.8414	1.2886	0.5153	0.5104	0.6711	0.9325	0.7164	1.0519	0.914	0.3925	1.0861	0.3085	1.2967	0.4661	0.6668	0.4829	0.7438	0.933	0.6017	0.9972	0.7764	0.6973	0.7686	0.5332	0.4909	1.2111	0.6766	0.6164	0.9502	0.6141	1.0166	1.3956	0.4271	1.0477	1.0822	0.8172	0.9122	0.6573	0.4975	0.9999	0.5088	0.2181	0.5185	1.0281	0.6874	0.6737	1.7632	1.0874	0.8582
AL353801.3	0.0361	0.0754	0	0.0614	0	0.0755	0.1539	0.0886	0	0.1271	0	0.0999	0.1122	0	0	0	0	0.077	0.0745	0	0.076	0	0.0599	0.0702	0.0369	0	0.0246	0.0683	0	0.0323	0	0	0.0545	0	0.053	0	0.04	0	0.0349	0.0526	0.063	0.0918	0.042	0	0.0591	0	0.0714	0	0
AP001107.4	0.0364	0.1515	0.028	0.1852	0.1353	0.0759	0.0619	0.0594	0.1518	0.1598	0.0547	0	0	0	0.0321	0	0.0375	0	0	0	0	0	0	0	0.0371	0.0276	0.0247	0.0687	0	0	0	0.0246	0	0.0352	0	0	0	0	0.0702	0.0529	0.0634	0	0	0	0.0891	0.0357	0.0359	0.0411	0
ZNF32-AS2	0.0433	0.0677	0.1166	0.1287	0.0201	0	0.1106	0.0531	0.0904	0.2855	0.0326	0.0449	0.0672	0.0267	0.0191	0.0217	0	0.0231	0.0446	0.0493	0.0911	0.0429	0.1256	0	0.0221	0	0.0588	0.0409	0.0176	0.0387	0	0.0733	0.0326	0.021	0.1269	0.0206	0.024	0.1308	0.1045	0.0946	0.1132	0	0.0251	0	0.1238	0.0425	0.1069	0.0734	0.0333
LAMC1-AS1	0.1636	0.1279	0	0.1042	0.0381	0.0854	0.0348	0.0334	0.2562	0.2877	0	0.0283	0.0423	0	0	0.2054	0.0844	0	0.0422	0.0931	0.043	0.0405	0	0.2382	0	0	0	0	0.0333	0	0	0.0277	0.2158	0.0396	0.1199	0.0389	0	0.0824	0.0395	0	0.0713	0	0	0.0628	0	0.0401	0	0.0463	0
AL355102.4	0.1593	0.332	0.0817	0.4735	0.1976	0.0555	0.9494	0.0434	0.2217	0.4435	0.3199	0.2201	0.0275	0.4258	0.2109	0.1067	0.8214	0.0283	0.1368	0.2721	0.0279	0.1052	0.11	0.541	0.2439	0.3624	0.3247	0.0502	0.108	0.1661	0.2392	0.1259	0.1601	0.1028	0.428	0.3285	0.2057	0.4011	0.8462	0.4251	1.1568	0.2697	0.2466	0.163	0.1952	0.0521	0.0786	0.1801	0.0204
ZNF793-AS1	0.0279	0.1017	0.0858	0.1658	0.0389	0.0291	0.1187	0.0228	0.1601	0.1717	0.084	0.1349	0.1298	0.1204	0.0369	0.056	0.1151	0.0149	0.0719	0.0953	0.132	0.1243	0.0462	0.0677	0.0854	0.0529	0.0853	0.1054	0.0794	0.0374	0.0179	0.0378	0.0315	0.1621	0.0613	0.0664	0.0154	0.0281	0.1886	0.0812	0.0729	0.124	0.1457	0.1499	0.0684	0.0957	0.1101	0.0631	0.0643
AC005261.1	1.9556	2.489	1.3348	1.8366	1.7169	1.4801	2.0254	1.9657	1.7049	2.5043	1.379	1.5418	1.7278	1.2887	1.409	2.8747	2.705	1.3187	1.4558	2.2843	1.4177	1.7	1.1023	2.0852	1.616	1.0853	0.9472	1.6997	1.2694	1.6167	1.4983	1.739	1.6437	2.1346	1.9961	1.0292	0.7741	1.613	3.8264	1.4	2.2376	1.4434	2.1267	1.3705	1.5112	1.5344	2.4851	1.5454	0.9694
AP000561.1	0.0128	0.0533	0	0	0	0.1068	0.0109	0	0	0.0225	0.0385	0.0265	0.0265	0	0	0.0128	0.0528	0.109	0	0	0.0269	0	0	0	0.0261	0	0.0174	0.0121	0	0.0229	0	0.0173	0	0.0248	0	0.0122	0.0142	0	0	0	0	0	0	0.0196	0	0.0125	0	0.0145	0
NIPBL-DT	0.4179	0.7386	0.3281	0.5179	0.1918	0.3067	0.4303	0.2929	0.2299	0.715	0.3147	0.3687	0.444	0.1986	0.2641	0.3517	0.2417	0.2437	0.1659	0.2829	0.2435	0.4111	0.2996	0.3644	0.3863	0.2398	0.2302	0.3014	0.4228	0.1918	0.3089	0.35	0.4171	0.6344	0.2938	0.2311	0.1375	0.1593	0.5181	0.4316	0.3125	0.1936	0.4918	0.3078	0.2814	0.3019	0.4684	0.2395	0.2735
AL390719.2	0.0397	0.4758	0.0153	0.2697	0.0369	0	0.169	0.0973	0.2693	0.1396	0.0897	0.0686	0.1437	0.1469	0.0876	0.0199	0.1638	0.1692	0.1227	0.2034	0.1044	0.059	0.0329	0.1156	0.1013	0.1204	0.0405	0.075	0.0646	0.2839	0.0766	0.0538	0.0598	0.2115	0.2618	0.0567	0	0.3599	0.5177	0.0867	0.8996	0.2269	0	0.1219	0.146	0.1168	0.1568	0	0.0611
MRPS30-DT	0.0784	0.0989	0.0476	0.0455	0.0154	0.0345	0.0562	0.0168	0.0431	0.1233	0.0186	0.057	0.0299	0.0102	0.0364	0.087	0.0723	0.0527	0.0383	0.0517	0.039	0.0327	0.0581	0.048	0.0505	0.0375	0.0617	0.0429	0.0436	0.0406	0.0425	0.0447	0.0311	0.0599	0.0302	0.0393	0	0.0706	0.1195	0.03	0.036	0.0105	0.0527	0.038	0.0472	0.0324	0.0611	0.028	0.0285
MED8-AS1	0.2144	0.1397	0.0412	0.1138	0.0998	0.112	0.1369	0.1095	0.028	0.1414	0.0404	0.0556	0.305	0	0.0237	0.1077	0.0553	0.0857	0.0276	0.1221	0.1691	0.0265	0.0667	0.1561	0.1368	0.0407	0.0546	0.1013	0.0218	0.0958	0	0.1452	0.1212	0.0779	0.0393	0	0	0.108	0.4142	0.078	0.1869	0	0.0311	0.0411	0.0438	0.0789	0.0794	0.0606	0
AC253576.2	0	0.0352	0	0.0574	0.0314	0.0706	0.1438	0	0.1763	0.2079	0	0.0467	0.0349	0	0.1192	0	0	0.072	0.0348	0.0385	0.0355	0.1004	0	0.1311	0.069	0.0769	0.1148	0.0638	0	0.0906	0	0.0458	0.0509	0.0654	0.0495	0	0	0.034	0.2284	0	0	0.1287	0.0785	0	0.0552	0.0331	0	0	0.026
LINC01176	0.0461	0.1322	0.0503	0.1535	0.0894	0.1124	0.1637	0.1539	0.2087	0.2671	0	0.0744	0.0557	0.0285	0.2002	0.2124	0.1309	0.1024	0.0594	0.0175	0.0768	0.099	0.086	0.1642	0.0981	0.0816	0.1149	0.0799	0.0532	0.0791	0.0594	0.0703	0.0348	0.0856	0.0676	0.0293	0.0043	0.1394	0.2785	0.1063	0.1742	0.083	0.0714	0.0236	0.0942	0.098	0.1253	0.1391	0.0414
AL033384.2	0	0	0	0.073	0.04	0	0.0366	0	0.0448	0.0378	0	0.0891	0	0	0	0.0432	0.0443	0	0	0	0	0	0	0	0	0	0	0	0	0.0768	0	0	0	0	0	0	0	0	0.0415	0	0.0749	0	0	0	0	0	0	0	0
LINC00294	1.132	1.2971	0.9758	0.9764	0.8989	0.557	0.9234	1.0795	0.5938	1.1985	0.8657	0.7984	0.7356	0.6727	0.8943	0.5893	1.1919	0.7261	0.6596	0.7895	0.6169	1.1388	0.7467	0.8454	0.9378	0.5169	0.5919	0.8286	0.4775	0.8265	0.8848	0.7265	0.5985	1.2799	0.9815	0.6205	0.2689	0.7044	1.1219	0.3969	1.0588	0.5946	0.7983	0.4822	0.7214	0.4011	1.2464	0.7171	0.4739
AL353708.1	0.1559	0.13	0.06	0.1059	0.0725	0.1628	0.0398	0.0382	0.1627	0.1233	0.0235	0.1292	0.1451	0.1346	0.0963	0	0.209	0.0166	0.0161	0.0532	0.0492	0.0926	0.155	0.0454	0.1114	0.0709	0.0529	0.1914	0.1649	0.0418	0.0401	0.1372	0.0705	0.0302	0.1371	0.089	0.1035	0.1099	0.1656	0.0454	0.1223	0.0792	0.1267	0.0239	0.1019	0.0459	0.1231	0.1058	0.1558
AP001372.2	0.6523	0.6717	0.6591	0.7942	0.1609	0.673	0.716	0.2118	0.7218	0.6703	0.5918	0.5864	0.7723	0.3491	0.541	0.1658	0.5917	0.4689	0.3888	0.4474	0.2066	0.8018	0.6905	0.4118	0.5215	0.5066	0.6728	0.7647	0.7227	0.6253	0.354	0.66	0.3317	0.5861	0.622	0.4787	0.2522	0.3087	0.3643	0.6865	0.7328	0.3793	0.3742	1.0015	1.0273	0.1233	0.8225	0.2666	0.429
AC002116.2	0	0.0318	0.0469	0.0259	0	0	0.0519	0.0249	0.1908	0.1072	0	0.0421	0.063	0.0376	0.0269	0	0	0	0.0314	0.0347	0.032	0.0302	0.101	0	0.0311	0.0462	0	0.1151	0.0992	0	0.0392	0.0413	0.023	0.0885	0.0447	0.029	0.0337	0.0307	0.0589	0.1331	0	0.0387	0.1769	0	0.0498	0.0598	0	0.0689	0
LINC02870	0.0192	0	0	0.0163	0.0447	0	0	0	0.01	0.0084	0	0.0066	0	0	0.0085	0	0.0198	0	0	0.0219	0	0	0.008	0	0	0.0219	0	0	0	0.0343	0	0	0.0145	0.0093	0	0.0091	0.0106	0	0	0.014	0.0084	0	0.0112	0	0.0157	0	0	0	0
MELTF-AS1	0.086	0.1972	0.0397	0.073	0.016	0.0359	0.1172	0.0562	0.1077	0.121	0.2332	0.0357	0.0712	0.0424	0.0911	0.0346	0.1597	0.0916	0.0177	0.0588	0.0181	0.0511	0.0285	0.0668	0	0.0391	0.0351	0.0325	0.056	0.0615	0.155	0	0.0519	0.1	0.0756	0.0164	0.0762	0.0866	0.1661	0.0751	0.06	0.1092	0.04	0.0528	0.0703	0.0675	0.1698	0.0195	0.0529
LINC01094	0.0449	0.0899	0.008	0.0469	0.0289	0.0288	0.0558	0.0282	0.0756	0.179	0.0416	0.0405	0.0286	0	0.0183	0.0104	0.1673	0.0074	0.0071	0.0393	0.0254	0.0171	0.0143	0.0234	0.1057	0.0262	0.0141	0.0163	0.0084	0.0185	0.0711	0.0491	0.052	0.0835	0.0354	0.0591	0.0076	0.0209	0.0233	0.0502	0.0842	0.0307	0.02	0.053	0.0282	0.0034	0.0613	0.0078	0.0371
AC007391.3	0.8784	0.056	0.331	0.4719	0.1668	0.8237	0.1831	0.2196	0.4116	0.0946	0.4319	0.3096	0.8715	0.5529	0.4271	0	0.1294	0.7639	0.7759	0.1429	0.3016	0.4794	0.6241	0.3653	0.2928	0.9516	0.1949	0.1524	0.3793	0.2564	0.0692	0.17	0	0.2951	0.1839	0.4095	0.5158	0.307	0.0173	0.6263	0	0.0911	0.4163	0.3302	0.2343	0.4747	0.0885	0.6487	0.1103
AC007535.1	0.8437	2.0192	1.4426	2.4414	3.431	3.3286	0.2661	2.8587	3.1636	2.5551	5.0825	3.7565	4.3314	3.0457	4.5224	0.7846	1.7081	2.8298	1.1271	1.9213	2.9572	4.3022	4.1961	1.7587	0.2552	1.3982	2.5688	2.9816	3.6365	1.4247	1.7696	1.3333	0.2355	3.6316	2.1067	0.8328	3.7351	6.1066	1.8108	4.2762	0.6536	2.6192	3.2296	1.3433	2.7572	2.7584	0.4936	2.0848	2.6669
SCAT2	0	0.1389	0.041	0.1585	0.0496	0	0.0454	0.0435	0.0835	0.2812	0	0.0368	0.1654	0	0.0706	0.0803	0.055	0	0.0275	0.0607	0.1121	0.1848	0	0.0776	0.0272	0.0809	0.0181	0.0755	0.0868	0.0715	0.0343	0	0.1004	0.1807	0.0391	0.0254	0	0.0537	0.5664	0	0.0929	0.1016	0	0	0.0871	0.2092	0.0263	0	0
AC116407.2	0.0911	0.2849	0.0876	0.1354	0.1696	0.0952	0.8535	0.093	0.5945	0.3405	0.0686	0.1731	0.2121	0.1124	0.1005	0.4576	0.141	0.1214	0.1174	0.0778	0.0719	0.2708	0.17	0.2432	0.0698	0.2246	0.2941	0.1722	0.0927	0.1018	0.088	0.108	0.103	0.0883	0.3673	0.0434	0	0.4131	0.2861	0.1327	0.9728	0.0579	0.1058	0.4197	0.242	0.1117	0.3374	0.0773	0.035
AL050341.2	0.9027	1.8684	1.3011	1.2201	0.4614	0.6108	1.0717	0.5712	1.128	1.5091	0.6702	1.0892	1.2757	1.098	1.0547	0.613	1.049	0.8534	0.4979	0.6515	0.5348	1.2342	1.1593	0.7526	0.9476	0.7521	1.0452	0.997	0.9105	0.5683	0.8836	0.8353	0.6899	1.2313	1.0249	0.5809	0.4222	1.0502	1.1543	1.1846	1.1966	0.5651	0.6644	0.6832	1.3504	0.611	1.5817	1.0208	1.0656
AL121658.1	0.0275	0.1434	0.0212	0	0.0256	0.0575	0.0703	0.0225	0.0862	0.0484	0.0414	0.076	0.1993	0.034	0.0971	0	0.0568	0.0293	0	0	0.0289	0.0818	0	0.0267	0.0281	0.0209	0.0374	0.026	0.1344	0.0738	0.0708	0.0186	0.0207	0.0533	0.1613	0	0	0.0277	0.0532	0	0.048	0	0.032	0	0.045	0.027	0	0.0311	0
C1orf220	0.0988	0.0809	0.0326	0.042	0.0197	0.059	0.1383	0.0231	0.059	0.0807	0.0638	0.0146	0.3652	0.0348	0.0374	0.0496	0.0364	0.0527	0.0437	0.0482	0.0371	0.035	0.0702	0.048	0.1153	0.0535	0.0624	0.1001	0.046	0	0.0636	0.0335	0.0319	0.0547	0.0828	0.0403	0	0.0071	0.0409	0.0719	0.0369	0	0.0082	0.0217	0.0865	0.0277	0.1115	0.008	0.0054
LINC00622	0.0374	0.039	0.0768	0.1802	0.0116	0.0782	0.0106	0.0102	0.0521	0.1317	0.0564	0.0948	0.1033	0.0924	0.0551	0	0.1287	0.0399	0.0129	0.0568	0.0262	0.0494	0.1241	0.0363	0.0764	0.0095	0.0339	0.1179	0	0.0669	0.0642	0.0423	0.0564	0.0967	0.0549	0.0119	0.0414	0.0754	0	0.0727	0.0435	0.0317	0.0435	0.0575	0.0714	0.049	0.0246	0	0.0384
AC016747.1	1.0272	1.4712	1.1783	1.4503	0.862	1.1452	1.7277	0.839	0.9274	1.3686	0.9965	1.489	1.4863	0.9408	1.2513	0.7089	1.7224	0.9131	1.0846	0.7176	0.9874	1.4169	1.0656	0.6788	1.1581	0.9367	1.126	1.0955	1.0308	1.0761	1.1599	1.3701	0.8501	0.9094	1.2561	1.3196	0.9207	0.9395	1.2173	1.1193	1.5597	1.5286	0.9441	1.4126	1.1275	0.6119	1.792	0.8979	0.8431
AC023090.1	0	0	0	0.1326	0	0	0.0665	0	0	0	0	0	0	0	0	0	0	0	0	0	0.041	0	0	0.0379	0	0.0296	0	0	0	0	0	0	0.0294	0	0	0.0371	0	0	0	0	0.034	0	0	0	0	0	0	0	0
AP003392.1	0.4496	0.039	0.0865	0.2545	0.1394	0.2347	0.2552	0.2448	0.0782	0.7246	0.1128	0.2071	0.1938	0	0.2314	0.2634	0.1932	0.0399	0.1158	0.2133	0.2757	0	0.0311	0.2181	0.153	0.1421	0.2291	0.1062	0.2134	0.067	0	0.1015	0.1976	0.5442	0.3294	0.1783	0	0.1132	0.1447	0.3272	0.0979	0	0	0.115	0.0612	0.0367	0.111	0.1695	0.0864
AL139349.1	0.034	0.5662	0.0261	0.1153	0.0632	0.2837	0.1735	0.2219	0.1418	0.3583	0.0511	0.0704	0.0351	0.0419	0	0.2728	0.07	0.1809	0.035	0.116	0.1785	0.0336	0.0281	0.0989	0.312	0.103	0.0692	0.0962	0	0.0607	0	0.069	0.0512	0.296	0	0.0646	0	0.2394	0.2296	0	0.2071	0	0.0394	0.0521	0.2219	0.0333	0.0671	0	0.0783
AL731567.1	0.4665	0.0884	0.0326	0.1801	0.0789	0.0886	0.0722	0.0346	0.2656	0.4474	0	0	0.0439	0	0.0748	0.213	0.0875	0	0.0437	0.0483	0	0	0.0352	0	0	0.1286	0	0.0401	0	0.3033	0	0.1149	0.0639	0.0411	0.0622	0	0	0.2136	0	0.1235	0.1478	0	0	0.0651	0.1039	0.0416	0.0419	0	0
AL353748.3	0.1648	0.0429	0.0543	0.09	0.0712	0.086	0.1553	0.101	0.0676	0.1604	0.0443	0.1179	0.0731	0.0581	0.0467	0.0414	0.0728	0.0314	0.0485	0.067	0.0619	0.07	0.0488	0.1028	0.012	0.1919	0.068	0.0334	0.1149	0.0684	0.0757	0.0877	0.0843	0.1425	0.0863	0.1176	0.0521	0.0771	0.0568	0.0942	0.0667	0.0299	0.0752	0.253	0.0577	0.0346	0.1453	0.02	0.0588
NORAD	40.8188	22.0837	24.87	29.6356	29.6903	24.7991	28.0784	26.9668	18.9425	25.6085	26.7206	30.361	30.5001	16.3448	19.246	18.4875	28.6028	21.1678	20.4902	22.4865	23.1654	23.1001	23.7521	15.7985	21.3511	23.0601	29.7476	21.2788	26.2091	23.4574	16.9574	28.0234	25.9253	33.7235	27.5026	22.4911	14.7869	19.2246	23.2995	24.6044	18.2567	21.0077	24.5178	27.8855	26.2349	18.3911	31.8093	23.091	20.5061
AC022167.2	0.2151	0.1469	0.0799	0.0945	0.0345	0.1084	0.0568	0.0787	0.0774	0.2021	0.1452	0.082	0.2148	0.0732	0.0785	0.216	0.1453	0.1264	0.1376	0.0676	0.1248	0.1249	0.0553	0.0936	0.0379	0.0394	0.0857	0.1401	0.0302	0.1657	0.0286	0.1959	0.0838	0.1221	0.1522	0.0847	0.0328	0.0448	0.2077	0.054	0.0582	0.0659	0.1809	0.0342	0.0788	0.0436	0.1172	0.109	0.0513
ZNF32-AS1	0.0451	0.3294	0	0.1917	0.084	0.0943	0.0769	0.0369	0	0.2778	0	0.1248	0	0	0	0.0907	0.0931	0	0	0.0514	0	0	0.0748	0.0876	0.0922	0.1027	0.0307	0.0426	0.0367	0.0807	0.0581	0.0306	0.034	0.1312	0.1323	0	0	0	0.218	0.1314	0	0	0	0	0.0369	0.1328	0	0.1531	0.0694
LINC01278	0.813	0.7362	0.4018	0.6093	0.4163	0.6596	0.6674	0.4751	0.7069	0.6332	0.5861	0.5531	0.6676	0.3213	0.4987	0.352	0.6485	0.4397	0.4139	0.4936	0.4923	0.5309	0.5212	0.4032	0.543	0.5882	0.7274	0.4423	0.6402	0.5312	0.5508	0.5262	0.5543	0.6921	0.816	0.7409	0.7358	0.4618	0.5926	0.6835	0.5347	0.3483	0.489	0.7145	0.5624	0.4116	0.7658	0.6124	0.4111
AC125437.1	0.2195	0.3432	0.1478	0.0699	0.1532	0	0.0935	0.1121	0.1718	0.3378	0.0413	0.0948	0.0852	0.1354	0.2664	0.1654	0.4245	0.0877	0.1131	0.2812	0.1443	0.0272	0.182	0.2929	0	0.2081	0.2237	0.0778	0.067	0.1227	0.106	0.2788	0.062	0.2126	0.2011	0.0522	0.0304	0.2764	0.371	0.0399	0.1435	0.2091	0.3505	0.0421	0.0673	0.1077	0.2709	0.031	0.0211
PAXIP1-AS2	0.4545	0.3357	0.4957	0.6652	0.2258	0.4931	0.8266	0.4794	0.6057	0.58	0.4652	0.4771	0.7486	0.1633	0.3368	0.2039	0.4187	0.3996	0.4093	0.5301	0.4199	0.4589	0.4133	0.3426	0.4978	0.5087	0.4857	0.4627	0.5692	0.3472	0.389	0.5664	0.5055	0.5449	0.7276	0.4431	0.1148	0.3778	0.3708	0.5364	0.5422	0.1373	0.3433	0.5013	0.4633	0.3203	0.5119	0.3518	0.3817
AC024060.2	0.9916	1.6121	0.6103	1.7851	0.8488	0.5799	1.1143	0.7127	1.2005	1.7436	0.8362	1.3427	1.0667	1.0765	0.91	1.0357	0.859	0.5071	0.8583	0.6322	0.5839	0.55	0.8876	0.9622	1.0123	0.5715	0.6467	0.8243	0.4519	1.1346	0.7657	0.4835	0.9565	0.8834	0.3488	0.4152	0.1756	1.0787	2.0302	0.7506	1.4517	0.6044	1.0593	0.4871	1.1017	0.8558	1.3706	0.897	0.4574
AC010969.2	0.4669	0.8469	0.4713	0.8188	0.4175	0.4053	0.5524	0.5647	0.557	0.8637	0.4749	0.7583	0.4391	1.0698	0.3425	0.6212	0.6192	0.5104	0.4874	0.4281	0.4081	0.4745	0.4323	0.765	0.4767	0.5565	0.4037	0.6588	0.3109	0.4879	0.5151	0.8994	0.2879	0.4405	0.5332	0.6291	0.1074	0.3726	0.9722	0.3619	0.6024	1.109	0.5211	0.4934	0.4756	0.2855	0.9101	0.5211	0.317
NIFK-AS1	0.2185	0.4354	0.3686	0.3678	0.1106	0.3602	0.3459	0.1064	0.288	0.5459	0.254	0.331	0.2656	0.2884	0.2807	0.127	0.2451	0.2164	0.2251	0.1746	0.2499	0.3834	0.3272	0.2157	0.2974	0.279	0.3047	0.2752	0.3712	0.2604	0.2121	0.3063	0.0924	0.2747	0.2977	0.1277	0.2206	0.2394	0.2628	0.1897	0.1937	0.2434	0.2181	0.2766	0.382	0.1729	0.3822	0.143	0.221
DGUOK-AS1	0.0496	0.1034	0.0636	0.1825	0.1385	0.0691	0.0985	0.108	0.1553	0.1599	0.0996	0.08	0.0855	0.0408	0.0875	0.0332	0.1364	0.0528	0.017	0.0753	0.0522	0.0983	0.0685	0.1925	0.0169	0.0125	0.0337	0.2187	0	0.0443	0	0.0672	0.0498	0.048	0	0.0315	0.0183	0.1666	0.1278	0.0722	0.1585	0.063	0.0192	0.0254	0.1216	0.0324	0.049	0.0748	0.0381
AL049840.5	2.126	4.9351	2.6024	2.8722	1.641	1.7661	1.8101	2.3088	2.0172	5.5864	1.5281	1.2017	2.574	1.222	1.6416	2.378	3.2142	1.9047	1.8423	3.1634	1.3718	2.034	1.9024	2.5787	2.1705	1.4291	0.7878	2.3964	1.0617	1.5551	2.1454	1.9798	1.3837	2.2695	2.1598	0.9198	0.7219	2.1902	4.6433	1.4068	2.8001	3.8965	1.5711	1.3352	1.7172	1.3032	4.3174	1.9943	1.3374
LINC02035	0.5009	0.4736	0.3166	0.6776	0.2264	0.3139	0.3808	0.3916	0.2614	0.8431	0.291	0.445	0.4145	0.0927	0.2305	0.3019	0.3912	0.183	0.1475	0.2648	0.2257	0.3508	0.3618	0.25	0.2667	0.2334	0.2163	0.2839	0.2038	0.1727	0.3223	0.1939	0.2804	0.4539	0.3933	0.252	0.103	0.191	0.2315	0.1563	0.3336	0.259	0.1911	0.2966	0.3303	0.1755	0.6041	0.1821	0.2668
AC245041.2	0.251	0.1144	0.0302	0.2065	0.27	0.0819	0.394	0.1217	0.1146	0.3931	0.6142	0.4281	0.0325	0.1258	0.1246	0.1103	0.9788	0.0501	0.2021	0.1518	0.1979	0.2175	0.1365	0.3501	0.2482	0.1963	0.2664	0.0815	0.1404	0.3155	0.111	0.2019	0.1064	0.1671	0.2184	0.1568	0.2257	0.4503	0.7348	0.1142	0.1435	0.1494	0.0911	0.0722	0.4421	0.3077	0.1084	0.071	0.0663
HOXB-AS1	0.0377	0.0262	0.0387	0.0961	0.0351	0.0262	0.0535	0.0205	0.0262	0.1547	0.0568	0.0434	0.026	0	0.0665	0.0252	0.0648	0.0536	0.0648	0.0143	0.0264	0	0.0313	0.0976	0.0642	0.0572	0.0683	0.1187	0.0102	0.0786	0	0	0.0379	0.0243	0.0368	0.0239	0.0278	0.0506	0	0.0366	0.0767	0.0798	0.0438	0.0579	0.0821	0	0.0372	0.0142	0.0193
AC005253.1	0.0098	0.0306	0.0301	0.0333	0.0091	0.0205	0.0667	0.048	0.0511	0.1291	0.0442	0.0271	0.0608	0.0242	0.0173	0.059	0.0505	0.0209	0.0101	0.0669	0.0103	0.0194	0.0162	0.0285	0.05	0.0074	0.0266	0	0.0159	0.0175	0	0.0531	0.0443	0.0379	0.0431	0	0	0.0789	0.0946	0.0143	0.0427	0	0	0.0301	0.088	0	0	0.0554	0
AL592295.4	0.2948	0.1843	0.0756	0.3671	0.0914	0.1642	0.1506	0.1124	0.1231	0.5702	0.148	0.0815	0.2439	0	0.0173	0.079	0.3243	0.2094	0.1823	0.2461	0.1033	0.2336	0.0814	0.1335	0.1404	0.149	0.0668	0.0557	0.1439	0.0703	0.2023	0.1863	0.0592	0.2664	0.2304	0.2057	0.1087	0.1782	0.0949	0.1144	0.1199	0.0998	0.251	0.3319	0.1284	0.2313	0.3881	0.0889	0.1209
AC092614.1	0.1509	0.0225	0.0829	0.0732	0.0201	0	0.1652	0.0704	0.0225	0.0569	0.0325	0.1042	0.1561	0	0.0571	0	0.1112	0	0.0666	0.0736	0.0453	0.064	0.1251	0.0209	0.022	0.0817	0.1318	0.0204	0.0175	0.0578	0.0277	0.0584	0.0812	0.1879	0.0632	0	0	0.0651	0.1249	0.0314	0.0751	0	0.1001	0.1324	0.0528	0.0211	0.1064	0	0
AL132800.1	0.5278	0.35	0.3692	0.4685	0.1339	0.4008	0.9446	0.2351	0.5696	0.3744	0.4245	0.4185	0.397	0.1776	0.217	0.2048	0.5629	0.2811	0.3214	0.3687	0.227	0.3802	0.3281	0.1862	0.3735	0.4639	0.4319	0.221	0.3709	0.2305	0.3936	0.4712	0.2667	0.6795	0.5274	0.4338	0.1394	0.2477	0.278	0.3667	0.5853	0.2133	0.2438	0.709	0.3038	0.1588	0.5566	0.312	0.5764
AL031985.3	0.232	0.3335	0.1539	0.2718	0.0744	0.1838	0.5313	0.1046	0.3841	0.5487	0.3253	0.2156	0.2152	0.2468	0.1553	0.0884	0.3878	0.0682	0.2061	0.2642	0.1262	0.1189	0.1724	0.2018	0.196	0.3155	0.1794	0.2267	0.0977	0.186	0.2471	0.2222	0.2231	0.2092	0.34	0.2741	0.1505	0.2498	0.425	0.0932	0.6135	0.0813	0.2416	0.3562	0.1177	0.0392	0.237	0.3076	0.0923
AL008721.2	0.0626	0.0598	0.0402	0.0975	0.0146	0	0.0711	0.0128	0.0272	0.1331	0.0393	0.0469	0.0702	0.0258	0.0276	0.0105	0.1023	0.0167	0.0108	0.0535	0.0165	0.0517	0.0173	0.0557	0.0426	0.0515	0.0426	0.0888	0.0255	0.042	0.0269	0.0212	0.0315	0.0253	0.0535	0.0099	0	0.0421	0.0605	0.0152	0.0045	0.0133	0.0121	0.016	0.064	0.0102	0.0206	0.0118	0.0281
AC026333.4	0.036	0.0375	0.1108	0	0.067	0	0.1533	0	0	0.1583	0.1085	0.2239	0	0	0.0636	0.1447	0.0743	0	0	0	0.1515	0.107	0.0299	0	0	0.2185	0.0245	0.0681	0	0.0644	0	0.0732	0	0	0.0528	0	0	0.0726	0	0	0.0314	0	0.0418	0	0.0883	0.0353	0	0.0407	0.0277
AC009120.3	0.2292	0.1194	0.0294	0.1297	0.0355	0.0798	0.1301	0.1248	0.0797	0.3022	0.0575	0.0264	0.3161	0	0.1685	0.0767	0.1576	0.0407	0.1181	0.1305	0.1606	0.1135	0.0317	0.1482	0.039	0.0869	0.0259	0.0361	0.0311	0.0341	0	0.0776	0.0288	0.148	0.056	0.0364	0	0	0.0369	0	0.0333	0.0485	0.0444	0.0586	0.0624	0.1124	0.1131	0.0864	0
AC013468.1	0.0983	0.1707	0.0252	0.0835	0	0.2053	0.0558	0.0535	0.171	0.0864	0.0493	0.0453	0.0678	0	0.0289	0.0658	0.1014	0.1047	0.0675	0.0373	0.0689	0.0325	0.0272	0.0318	0.0334	0.0994	0	0.0619	0.0533	0.0293	0.0422	0	0.0494	0	0.048	0.1559	0	0.033	0.1266	0.0477	0	0.1248	0.038	0.0503	0.0535	0.0964	0.1617	0.1111	0.1008
AC135178.6	0.436	0.3939	0.4697	0.2962	0.4328	0.6679	0.1485	0.19	0.1517	0.3323	0.2189	0.5222	0.4811	0.4662	0.5131	0.2044	0.1799	0.3407	0.3595	0.2979	0.2445	0.4607	0.4578	0.4231	0.5045	0.2646	0.3555	0.4119	0.4022	0.2339	0.4115	0.4725	0.1972	0.3941	0.2556	0.1383	0.2574	0.4978	0.6177	0.127	0.3547	0.7753	0.4389	0.0893	0.57	0.3421	0.8897	0.1972	0.1788
AL355999.1	0.0588	0.1634	0.0302	0.1331	0.0365	0	0.05	0.064	0.0204	0.1378	0.059	0.0541	0.0203	0.0242	0.0173	0	0.0808	0.0417	0.0202	0.0223	0.0206	0.0388	0.0487	0.038	0.02	0.0594	0.0133	0.0555	0.0319	0	0.0504	0.0398	0.0295	0.0379	0.0861	0	0	0.0197	0.1892	0	0.0854	0.0498	0.0228	0	0.032	0	0.058	0	0
AL122035.1	0.2137	0.0371	0.0822	0.2118	0	0	0.0607	0.0582	0.1115	0.2819	0	0.0984	0.1842	0	0.0943	0.0358	0.2572	0	0.0734	0.1217	0.1124	0.1059	0.0295	0.1037	0.0727	0.027	0.0726	0.1346	0.029	0	0.1834	0.0483	0.0537	0.0345	0	0.0339	0.0789	0.0718	0.2064	0.1556	0.1242	0.0905	0.0414	0.0547	0.0291	0.0699	0.1759	0.1208	0.0822
AC244100.3	0.7351	0.3086	0.2671	0.2861	0.38	1.0449	0.565	0.1835	0.8312	0.5027	0.2768	0.5925	0.7182	0.1764	0.3244	0.0718	0.3264	0.3481	0.2104	0.0581	0.3543	0.6169	0.5162	0.1981	0.4274	0.3484	0.4925	0.3955	0.6979	0.3012	0.1051	0.3527	0.0846	0.3856	1.0774	0.1846	0.5537	0.36	0.1479	0.6391	0.2758	0.0519	0.2134	1.1913	0.1919	0.3605	0.252	0.1847	0.4239
LINC01106	0.0449	0.1403	0.0345	0.0871	0.0417	0.0268	0.06	0.0471	0.0602	0.0451	0.0386	0.0487	0.053	0.0554	0.0735	0.0451	0.238	0.0137	0.0727	0.0146	0	0.0254	0.0159	0.056	0.0065	0.0243	0.0392	0.0969	0.0104	0.0401	0.066	0.026	0.0483	0.0683	0.0376	0.0366	0.0426	0.0387	0.0743	0.0467	0.0223	0.0326	0.0744	0.0492	0.089	0.0377	0.0443	0.058	0.0246
AC018521.6	0.7603	0.5486	0.18	0.1987	0.3265	0.3665	0.5477	0.3344	0.2442	0.6171	0.3523	0.4041	0.363	0.2886	0.1032	0.2937	0.6635	0.3116	0.1808	0.5327	0.5535	0.2896	0.2909	0.227	0.1194	0.7097	0.4371	0.1658	0.238	0.3137	0.9786	0.1981	0.3085	0.6797	0.6	0.2227	0.3884	0.1767	0.226	0.2554	0.5097	0	0.1358	0.7183	0.1911	0.4589	0.5197	0.1984	0.3148
AL358472.3	0.1888	0.1476	0.109	0.1203	0.1318	0	0.6029	0.3471	0.3449	0.4981	0.1422	0.0326	0.0488	0.1747	0.2083	0.1897	0.2922	0.1006	0.146	0.3763	0.2482	0.3741	0.1565	0.4581	0.3374	0.2148	0.0962	0.1784	0.1921	0.3377	0.1823	0.1599	0.1067	0.2286	0.1384	0.1348	0.0523	0.428	0.228	0.0687	0.0823	0.2998	0.3838	0.2899	0.1929	0.3704	0.5594	0.1068	0
AC026412.3	0.1062	0.0861	0.0272	0.1302	0.0549	0.1232	0.1004	0.1253	0.0616	0.083	0.0355	0.0978	0.1708	0	0	0.0711	0.0973	0.0126	0	0.1074	0.0124	0.0117	0.0196	0	0.0602	0.0895	0.0561	0.0446	0.048	0.0316	0.0607	0.0479	0.0622	0.08	0.0864	0.0337	0.0261	0.0238	0.0797	0.0515	0.0925	0	0	0.0905	0.0578	0.0347	0.1631	0	0.0635
AC026368.1	0	0.0296	0	0.0241	0	0.0593	0.0725	0.0232	0	0.0999	0	0.0589	0.0294	0	0.0251	0	0.0293	0	0	0	0.1194	0	0	0	0.029	0.0431	0.0579	0.0268	0	0	0.0365	0.0192	0.0214	0	0.0832	0	0	0.143	0.2468	0.0413	0.0742	0	0	0	0.0464	0	0.028	0	0
AC090559.1	1.3771	0.9336	0.3292	1.0672	0.2177	0.6841	1.3659	1.1739	0.8303	3.3912	0.2215	0.6142	0.7122	0.0247	0.4247	0.4834	1.4064	0.1353	0.4478	0.51	0.2882	0.2979	0.3768	0.6097	0.8053	0.6286	0.5359	0.2463	0.5277	0.6335	1.1098	0.824	1.0126	0.9258	0.9111	0.8589	0.2959	0.9023	0.4132	0.905	0.5884	0.5433	0.4425	0.6773	0.5844	0.2229	1.4454	0.4006	0.5962
AC009090.6	0.0612	0.0637	0.0299	0.1133	0.0517	0.1045	0.0852	0.0636	0.0754	0.2395	0.0419	0.0423	0.092	0.0069	0.0196	0.0614	0.0287	0.0237	0.0344	0.0443	0.0234	0.0275	0.0184	0.0432	0.0738	0.0211	0.0642	0.084	0.0045	0.0547	0	0.0452	0.0838	0.1023	0.0815	0.0212	0	0.056	0.0268	0.0324	0.063	0.0141	0.0258	0.0085	0.0818	0.0164	0.022	0.0377	0.0085
PITPNM2-AS1	0.0514	0	0.0066	0.0145	0.0159	0.0894	0.0292	0.007	0.0715	0.0075	0.116	0.0237	0.0177	0.0422	0.0076	0.043	0	0.073	0.3176	0	0.009	0.0085	0	0.0332	0.1223	0.0909	0.1803	0	0.0279	0.0765	0	0	0.0129	0	0	0.2688	0.3695	0	0	0.0125	0.0224	0.0109	0.0199	0.276	0.021	0	0	0.0097	0.0066
AC098487.1	0.2765	0.4117	0.3799	0.3187	0.0735	0.495	0.3027	0.0484	0.3917	0.3299	0.0892	0.1637	0.286	0.5605	0.8018	0.119	0.163	0.5681	0.1832	0.2024	0.27	1.5063	1.1296	0.5558	0.3831	0.2097	0.6709	0.1679	0.7394	0.4238	0.2288	0.3612	0	0.4782	0.1447	0.1504	0.4372	0.3183	0.2289	0.3163	0.3098	0.4515	0.2752	0.2426	0.242	0.1937	0.4095	0.268	0.6378
AC106037.2	0.0583	0.0608	0	0.0495	0.3798	0.1218	0.0993	0.0476	0.1826	0.0513	0	0.2417	0.1206	0	0.0515	0.1757	0	0.0621	0	0.1328	0.3066	0	0	0.2829	0	0	0.0396	0.1653	0.0475	0	0	0	0	0.1129	0	0	0	0.1175	0.2816	0	0	0	0	0	0.0476	0	0.0576	0	0
AC060766.4	0.2189	0.7986	0.1684	0.4338	0.0339	0.2286	2.0813	0.0596	0.6093	0.8661	0.3846	0.3529	0.2642	0.09	0.2898	0.2565	0.4139	0.2721	0.3008	0.2077	0.2302	0.2168	0.3629	0.2832	0.447	0.3044	0.1735	0.3447	0.1188	0.2283	0.6105	0.2965	0.3025	0.3534	0.2674	0.1389	0.1211	0.3308	0.0705	0.3718	2.0985	0.3707	0.339	1.2323	0.1789	0.0716	0.9366	0.2475	0.1403
AC021016.1	0.3157	0.3091	0.2282	0.4225	0.2047	0.5595	0.3095	0.2266	0.3295	0.7402	0.3026	0.2908	0.2672	0.2243	0.4306	0.1057	0.5427	0.4383	0.3056	0.1961	0.2817	0.3506	0.1983	0.4642	0.3418	0.341	0.247	0.2259	0.2725	0.2737	0.3817	0.46	0.2884	0.3521	0.3786	0.2823	0.1694	0.3277	0.2772	0.2925	0.2168	0.3766	0.3	0.2644	0.1954	0.1126	0.3023	0.2488	0.2427
AC116351.1	0.1688	0.2053	0.0779	0.2867	0.0681	0.188	0.3258	0.0322	0.1586	0.2276	0.1356	0.1788	0.0757	0.0694	0.1539	0.0509	0.1915	0.036	0.087	0.0448	0.1243	0.1003	0.0979	0.0164	0.1666	0.1536	0.1376	0.0904	0.0549	0.1811	0.1304	0.1372	0.0594	0.0599	0.1814	0.1125	0.0872	0.0567	0.0761	0.0328	0.3727	0.05	0.098	0.3369	0.239	0.0276	0.5445	0.14	0.0476
AC007639.1	0	0.0245	0	0.02	0.0219	0	0	0	0	0.0414	0.0354	0.0488	0	0	0	0	0.1213	0	0	0	0	0	0	0.0228	0	0	0	0	0	0	0	0	0.0177	0	0.1034	0	0	0	0.0227	0	0	0	0.0273	0	0.0384	0	0	0	0
MIR222HG	0.2322	0.3739	0.0487	0.46	0.2291	0.0441	0.2096	0.1609	0.1542	0.3773	0.0636	0.1458	0.0582	0	0.1925	0.212	0.2975	0.1274	0.087	0.3525	0.111	0.0836	0.0175	0.1707	0.1077	0.0854	0.1147	0.0864	0.0057	0.1006	0.1268	0.1763	0.1166	0.3338	0.0309	0.0335	0	0.2055	0.6999	0.1024	0.1901	0.1519	0	0.0108	0.1092	0.1104	0.1667	0.1034	0.0162
AC004076.2	0.0059	0.0676	0.0272	0.01	0.0384	0	0.0502	0.0048	0.0246	0.057	0	0.0326	0.0366	0.0436	0.0364	0.0237	0.0365	0	0.0304	0.0134	0.0248	0.0642	0.0147	0.0286	0.0181	0.0134	0.012	0.0446	0.0096	0.0211	0.0304	0.0399	0.0133	0.0457	0	0.0112	0.0065	0.0238	0.0513	0.0086	0.0514	0.015	0.0274	0.0272	0.0193	0.0231	0.0291	0.0333	0.0045
AL592148.3	0.1259	0.0849	0.057	0.0755	0.0758	0.0464	0.0693	0.1391	0.0773	0.2865	0.0781	0.1228	0.1149	0.0183	0.0784	0.1041	0.0764	0.0158	0.1145	0.0674	0.1246	0.0953	0.1657	0.079	0.0378	0.073	0.0906	0.1469	0.0663	0.0861	0.2764	0.0802	0.106	0.0932	0.1736	0.0282	0.041	0.0597	0.1287	0.0539	0.1807	0.0564	0.086	0.0796	0.127	0.0654	0.1755	0.0502	0.0342
AC025171.2	0.1004	0.1681	0.0248	0.1918	0.05	0.0749	0.1068	0.0732	0.0973	0.3373	0.054	0.0446	0.0927	0.0088	0.0506	0.0216	0.1072	0.0267	0.0591	0.0449	0.0151	0.0533	0.0594	0.08	0.0769	0.0707	0.0341	0.061	0.0467	0.0705	0.0138	0.0583	0.0892	0.1875	0.1734	0.0648	0.0198	0.0686	0.0693	0.0365	0.0469	0.0501	0.0375	0.0991	0.0703	0.007	0.0673	0.0527	0.0855
AC145098.1	0.0903	0.0471	0.0347	0.0767	0.042	0	0.2691	0.1844	0.3298	0.2382	0.068	0.1871	0.0934	0	0	0	0.1397	0	0.0465	0.0514	0.0475	0.0447	0	0.1752	0.0461	0.0342	0.0613	0.0853	0.0735	0.1211	0.1743	0.1835	0.3402	0.2186	0.3308	0.043	0.05	0	0.0872	0	0.2754	0	0	0.2079	0.0738	0.0443	0.1783	0.051	0.1388
GIHCG	0.1159	0.2365	0.13	0.1927	0.0943	0.1008	0.1727	0.0513	0.1411	0.4754	0.08	0.1034	0.1299	0.143	0.115	0.0436	0.2042	0.1235	0.0945	0.0605	0.0457	0.1913	0.1441	0.1546	0.1035	0.0659	0.082	0.1825	0.1218	0.2072	0.3045	0.1177	0.0509	0.1122	0.1698	0.0597	0.1176	0.0681	0.1865	0.0914	0.101	0.1901	0.0897	0.0964	0.1341	0.0568	0.3528	0.0546	0.1411
AC091057.1	0.0174	0.0507	0.0134	0.0531	0.0097	0.0581	0.0562	0.0312	0.0472	0.2078	0.0209	0.048	0.0288	0	0.0307	0.007	0.0717	0.0074	0.0251	0.0396	0.0073	0.0207	0.0144	0.0405	0.0568	0.0316	0.026	0.046	0.017	0.0684	0.0134	0.0259	0.0288	0.0168	0.0408	0.0198	0	0.0385	0.0134	0.0253	0.0666	0.0177	0.004	0.016	0.0341	0.0034	0.0549	0.0157	0.0027
AC007996.1	0.2153	0.4198	0.1229	0.3716	0.2262	0.2031	0.3607	0.2212	0.1595	0.2382	0.1778	0.2207	0.0862	0.1457	0.2084	0.1325	0.3223	0.1332	0.1789	0.2926	0.1315	0.2477	0.1439	0.2763	0.1702	0.2002	0.2218	0.2887	0.1526	0.298	0.2414	0.2211	0.1832	0.1816	0.3359	0.2115	0.1614	0.077	0.5434	0.2224	0.4055	0.3264	0.2016	0.3519	0.2099	0.252	0.4389	0.2749	0.2083
AC010326.3	1.4139	1.7443	0.7549	1.4213	0.7786	1.7478	1.8917	0.8956	1.5962	1.4969	0.9126	1.3756	0.985	0.89	1.4005	0.8984	1.3392	0.6763	1.2787	0.6243	1.0316	1.1718	0.5501	1.54	1.4141	0.8753	1.0194	1.0632	0.8454	0.6965	0.9656	1.0162	0.7611	1.034	1.015	0.6317	0.6387	0.6395	1.8951	0.7981	2.062	0.7695	0.7372	1.8163	1.2494	0.5943	1.7664	0.7831	0.3994
AC007038.1	0.1324	0.1932	0.163	0.2473	0.0739	0.2765	0.1127	0.1081	0.3869	0.2328	0.1196	0.1463	0.0548	0.0327	0.0935	0.2127	0.0819	0.0564	0.0273	0.0904	0.2506	0.0524	0.1317	0.2055	0.0811	0.2008	0.0899	0.2001	0.0862	0.1657	0.0341	0.0897	0.0798	0.2051	0.1164	0.0756	0	0.1334	0.3069	0.1927	0.1384	0.1009	0.0615	0.0406	0.0433	0	0.0523	0.0599	0.0204
AL359921.2	0.3247	0.4889	0.4442	0.9499	0.3357	0.6029	0.5837	0.2947	0.3389	0.6662	0.4347	0.4487	0.7092	0.6232	0.4139	0.7973	1.4513	0.5766	0.1487	0.6163	0.3035	0.5003	0.6281	0.5252	0.2579	0.4378	0.3922	0.5795	0.2936	0.3226	0.3251	0.6598	0.3535	0.5591	0.6875	0.1717	0.1997	0.6542	0.697	0.3677	0.7547	0.9165	0.2514	0.6094	0.5011	0.2831	0.57	0.204	0.2497
SBF2-AS1	0.1438	0.2169	0.1864	0.1928	0.169	0.1897	0.1933	0.1762	0.1975	0.1797	0.1767	0.1621	0.1566	0.0794	0.1236	0.0988	0.2342	0.129	0.1014	0.1034	0.1194	0.1424	0.1945	0.1726	0.085	0.2009	0.2031	0.1394	0.1756	0.132	0.1072	0.1666	0.0485	0.2053	0.122	0.0576	0.0419	0.0953	0.2961	0.1543	0.1022	0.1346	0.0791	0.1104	0.0866	0.0371	0.2803	0.1369	0.0698
AC008752.3	0.2201	0.4589	0.0635	0.1168	0	0.0575	0.2109	0.1124	0.1149	0.3629	0.1243	0.1331	0.37	0	0.1943	0.0276	0.2554	0.0293	0.1418	0	0.1447	0.4906	0.2053	0.0801	0.2528	0.1043	0.1496	0.208	0.112	0.0738	0.0708	0.1305	0.2074	0.2132	0.4436	0.0786	0.0305	0.0554	0.2392	0.0801	0.1199	0.1398	0	0.0422	0.045	0.027	0.326	0.0622	0.0635
AC120114.1	0.1001	0.0116	0.1455	0.1133	0.031	0.1394	0.1041	0.0363	0.0232	0.0684	0.1172	0.1229	0.2646	0.0274	0.0196	0.0223	0.0573	0.0118	0.0573	0.038	0.0585	0.1652	0.1383	0.0108	0.0341	0.1181	0.0907	0.0105	0.1267	0.0099	0	0.0753	0.0419	0.0646	0.1304	0.0529	0.0861	0.0224	0.0322	0.0809	0.0485	0	0.0129	0.1536	0.0545	0.0436	0.0549	0.0754	0.0427
AC027097.1	0.237	0.2215	0.1384	0.2082	0.1597	0.1537	0.2505	0.1869	0.2048	0.4025	0.0985	0.2146	0.1353	0.0504	0.2236	0.1067	0.2529	0.1132	0.1769	0.1396	0.1031	0.1457	0.2371	0.2062	0.1669	0.1302	0.1166	0.1699	0.2195	0.3069	0.1157	0.2436	0.1478	0.2454	0.3234	0.1867	0.0633	0.1564	0.4263	0.2023	0.1781	0.3114	0.1804	0.138	0.1669	0.0722	0.3793	0.1386	0.1131
AC008764.8	0.0577	0.0601	0.0499	0.0735	0.047	0.0301	0.0553	0.0236	0.0452	0.1078	0.0326	0.0399	0.0522	0	0.0318	0.029	0.0297	0.0461	0.0669	0.0657	0.0531	0.0143	0.0299	0.091	0.0368	0.0273	0.0294	0.0273	0.0117	0.0322	0.0093	0.0293	0.0326	0.0349	0.0845	0.0069	0.0239	0.0363	0.0209	0.0525	0.0817	0.0275	0.0167	0.0332	0.0295	0.0071	0.0854	0.0163	0.0055
AC005670.3	0.1852	0.1549	0.1026	0.2455	0.1262	0.138	0.1979	0.1233	0.1084	0.1784	0.1741	0.1174	0.2026	0.0902	0.0937	0.0664	0.1679	0.0867	0.0705	0.1451	0.1079	0.1204	0.135	0.087	0.1241	0.1449	0.1715	0.1048	0.1459	0.1223	0.1078	0.1622	0.1005	0.2491	0.1902	0.1179	0.2429	0.0689	0.139	0.1563	0.1038	0.1259	0.126	0.1304	0.1427	0.0926	0.1864	0.1027	0.1841
AC004596.1	0.0371	0.0387	0	0.126	0.0345	0.0775	0.0632	0.0606	0.0387	0	0	0.0256	0.0768	0	0	0	0.0383	0	0	0.2113	0.039	0.0368	0	0	0.0758	0	0	0	0.0302	0.0332	0	0.0251	0.028	0	0	0	0	0.0374	0	0	0.194	0	0	0	0.0606	0	0	0	0.0285
LINC00205	0.2983	0.26	0.1682	0.3341	0.1029	0.1074	0.2343	0.1071	0.1369	0.3934	0.2207	0.1652	0.2554	0.0412	0.1362	0.062	0.2573	0.1233	0.114	0.2196	0.0703	0.1477	0.1599	0.1323	0.1549	0.1209	0.0891	0.1628	0.1193	0.154	0.139	0.1132	0.157	0.2914	0.1922	0.0538	0.0455	0.101	0.1937	0.0936	0.2331	0.1274	0.0597	0.2171	0.1282	0.0504	0.2564	0.0727	0.1226
AC009237.14	0.7252	1.0377	0.7282	0.8246	0.3202	0.4621	0.764	0.241	0.5388	0.5079	0.7034	0.6879	0.6993	0.5459	0.4773	0.2716	0.5324	0.4191	0.3547	0.5878	0.4265	0.7427	0.4687	0.489	0.6149	0.5593	0.5679	0.7316	0.5602	0.7253	0.348	0.5661	0.4817	0.4047	0.7926	0.4563	0.9387	0.3343	0.6292	0.6621	0.8998	0.4215	0.5995	0.585	0.6527	0.3858	1.0558	0.5004	0.5198
AP000759.1	0.7896	1.1316	0.2658	0.8801	0.597	0.1031	1.3446	0.3628	0.8757	1.215	0.9662	0.5796	0.5105	0.4262	0.2613	0.5948	1.7815	0.2629	0.3052	0.7305	0.6227	0.2444	0.1227	0.431	0.7558	0.5988	0.3018	0.2331	0.3213	0.1324	0.5081	1.0027	0.8182	0.7169	0.7233	0.3758	0.9832	0.6463	1.2393	0.4311	1.2472	2.131	0.3439	0.7577	0.5645	0	0.536	0.2232	0.3415
AC008764.2	1.407	1.3577	0.441	0.6638	0	0.2177	0.5768	0.2554	0.2719	1.5119	0.4709	0.756	1.7249	0	0.2299	0.2617	0.3762	0.111	0.2148	0.6527	0.0548	0.5677	0.4751	0.354	0.266	0.1581	0.1062	0.5907	0.3816	0.2795	0.2683	0.2118	0.3142	1.1102	0.3818	0.1984	0	0.3149	0.4026	0.3793	0.4087	0	0.0605	0.24	0.6386	0.0511	0.7717	0	0.9215
LINC00662	0.1145	0.1704	0.1135	0.1509	0.1076	0.0961	0.1241	0.0718	0.093	0.1702	0.1093	0.1052	0.1368	0.0801	0.1573	0.1221	0.1455	0.1226	0.0961	0.1001	0.0863	0.1239	0.1267	0.1323	0.1036	0.1119	0.1223	0.1143	0.0965	0.115	0.1094	0.1355	0.085	0.1652	0.1021	0.0949	0.0627	0.0785	0.1328	0.1495	0.0895	0.1154	0.1001	0.1105	0.1196	0.088	0.1806	0.1054	0.1484
ANKRD10-IT1	0.7103	0.8168	0.3392	1.7886	0.7748	1.6369	1.3971	1.1202	1.1503	3.3161	0.8114	0.6261	1.3427	0	0.7997	1.1561	1.1367	0.6523	0.4543	0.976	1.0559	0.6792	0.4669	1.6161	0.9001	0.4829	1.3644	1.1569	0.299	0.8977	0.1261	0.4313	1.1443	1.3757	1.364	0.3963	0.0542	0.7648	1.7268	0.7844	0.9818	0.1555	0.3697	0.564	1.2205	0.1922	0.532	1.1355	0.2448
AC138230.1	0.0295	0.246	0.0454	0.0501	0.1647	0.1233	0.1005	0.0482	0.1232	0.2594	0.1778	0.1427	0.0305	0.0364	0.1042	0.0593	0.1217	0.0629	0.0608	0.1008	0.1862	0.0877	0.0978	0.2863	0.1506	0.0671	0.0601	0.1673	0.024	0.0264	0.1519	0.06	0.0667	0.1429	0.0432	0.0843	0.0653	0.0892	0.3135	0.0859	0.1029	0.3747	0.0343	0.0906	0.0482	0.1158	0.1165	0.1001	0.3176
ZFAS1	0.2097	0.8325	0.3046	0.7364	0.5503	0.2313	0.5316	0.5389	0.3984	0.6567	0.3087	0.4542	0.3339	0.3343	0.4658	0.3739	0.5589	0.2761	0.2064	0.2388	0.4955	0.3057	0.502	0.5922	0.3224	0.3038	0.381	0.3384	0.255	0.3202	0.4215	0.5426	0.2415	0.4313	0.2452	0.1211	0.2582	0.5863	0.7396	0.3327	0.8193	0.9336	0.3694	0.416	0.3677	0.2889	0.7142	0.2105	0.3841
ARRDC1-AS1	0.9341	1.8548	0.9143	1.2438	0.684	1.2467	1.6046	0.8306	1.1941	1.312	1.0904	1.031	1.0176	1.2137	1.2242	0.9048	1.2084	1.3131	0.9455	0.8118	0.988	1.166	0.9025	0.9225	1.1229	1.1694	0.8974	1.0965	0.967	0.7412	0.9532	0.7299	0.5831	1.1936	0.9801	0.768	1.7861	1.1691	1.5854	1.046	1.233	1.6073	0.6226	1.5613	0.9889	0.889	1.3533	1.1437	1.0114
GUSBP11	0.0631	0.1026	0.035	0.0793	0.0188	0.058	0.0688	0.0618	0.0869	0.0932	0.0342	0.0506	0.0679	0	0.0423	0.0507	0.0755	0.0188	0.0234	0.023	0.0106	0.035	0.0314	0.0392	0.0232	0.0383	0.0377	0.0668	0.0062	0.0293	0.0292	0.041	0.0304	0.0513	0.0555	0.0048	0.0084	0.0305	0.1292	0.022	0.1188	0.0096	0.0088	0.0077	0.0804	0.0173	0.0224	0.0371	0.0175
FOXD2-AS1	0.1562	0.7976	0.2644	0.2586	0.0799	0.3751	0.3923	0.1531	0.2771	0.4394	0.3411	0.1241	0.5251	0.1252	0.124	0.0784	0.2497	0.208	0.2414	0.2667	0.0903	0.379	0.3236	0.1819	0.3428	0.1777	0.1326	0.2656	0.2161	0.2793	0.0402	0.1904	0.0824	0.363	0.2976	0.0743	0.2161	0.1416	0.4148	0.2274	0.2654	0.2876	0.2176	0.1918	0.2105	0.1072	0.2853	0.2119	0.1801
AC007383.1	0.379	0.7702	0.6561	0.6758	0.8992	0.4749	0.5001	0.4798	0.7317	1.0163	0.428	0.5498	0.3332	0.5611	0.4013	0.8184	0.6058	0.323	0.4101	0.4747	1.5342	0.5443	0.6283	0.5516	0.7932	0.6754	0.708	0.6623	0.3392	0.6268	0.317	0.6032	0.4141	0.7707	0.5276	0.1984	0.3146	1.0689	1.4458	0.1931	0.4458	0.4813	0.6601	0.4073	0.6347	0.3903	0.5426	0.3857	0.3351
MAP3K14-AS1	0.0985	0.1501	0.0758	0.1866	0.0705	0.1345	0.1548	0.0898	0.1424	0.3365	0.0742	0.1466	0.047	0.0701	0.097	0.0723	0.2032	0.1009	0.0547	0.1035	0.0996	0.0826	0.0471	0.239	0.1122	0.069	0.0978	0.043	0.037	0.0542	0.117	0.0796	0.0714	0.0917	0.0944	0.0757	0.0419	0.1031	0.1391	0.0883	0.1618	0.0385	0.0528	0.128	0.065	0.0595	0.0636	0.1157	0.0554
ZEB1-AS1	0.137	0.3755	0.2108	0.362	0.2314	0.1484	0.3197	0.1161	0.2807	0.3614	0.2293	0.2349	0.2467	0.2442	0.2418	0.2701	0.4501	0.1946	0.2196	0.2542	0.1334	0.3267	0.244	0.261	0.2435	0.1809	0.2965	0.2733	0.1776	0.1996	0.3461	0.3093	0.2409	0.285	0.1934	0.1401	0.1741	0.1994	0.495	0.2364	0.4511	0.2513	0.2063	0.3038	0.1824	0.1842	0.4459	0.2123	0.1288
AL160006.1	0.2928	0.4504	0.3075	0.3039	0.0778	0.1359	0.1978	0.1177	0.1358	0.3637	0.3499	0.2023	0.3702	0.0573	0.1722	0.0513	0.3163	0.1139	0.0958	0.3704	0.1026	0.0829	0.2697	0.1488	0.0949	0.1234	0.0821	0.18	0.2042	0.1828	0.1376	0.1322	0.1121	0.207	0.2179	0.0885	0.0514	0.1264	0.1436	0.1624	0.3928	0.1712	0.1025	0.1712	0.1898	0.0319	0.1835	0.0946	0.3716
LINC02015	0.4456	0.6966	0.5235	1.8817	1.6247	0.6414	0.7997	2.823	3.3559	1.0323	0.9975	1.7763	0.9529	0.2154	0.4038	1.0704	2.0803	1.3664	0.7136	4.0655	3.4316	0.6202	1.3426	6.0648	0.4733	1.0137	1.084	0.4152	0.6125	0.4737	0.9764	1.7658	2.5048	0.6181	0.5295	0.2865	0.2732	3.3601	0.8549	1.2447	1.2278	0.5429	0.881	1.2294	0.8264	1.4646	0.8561	0.9396	0.4074
LINC01948	0.0124	0.0618	0.0057	0.1281	0.0414	0.0258	0.0716	0.0242	0.0258	0.0891	0.0558	0.0888	0.0256	0.0214	0.0524	0.0149	0.1683	0.0053	0.0153	0.031	0.0104	0.0122	0.0246	0.0264	0.0353	0.0337	0.0403	0.0234	0.0121	0.0177	0.0127	0.0234	0.0186	0.0527	0.0797	0.0165	0.0027	0.0274	0.1242	0.0036	0.1357	0.0377	0.0115	0.0493	0.0303	0.0024	0.0439	0.0056	0.0228
AC092171.4	0.062	0.1292	0.0716	0.1316	0	0.0648	0.0528	0.0253	0	0.0273	0	0.0643	0.0962	0	0	0	0.0639	0	0.0319	0	0	0.0307	0.0771	0	0.0317	0.0235	0.0421	0.0293	0	0.0277	0	0	0	0.06	0.2272	0.0295	0.1029	0.0937	0.0599	0.1354	0.027	0.0787	0	0	0.0507	0.0912	0.1837	0	0
AC011476.3	0.0428	0.0149	0.0219	0.1574	0.1592	0	0.0243	0.0582	0.0595	0.0627	0.0859	0.0591	0.0885	0	0.0252	0.0716	0.0294	0.0304	0	0.1299	0.015	0.0282	0.0355	0.1937	0.0291	0.0649	0.0581	0.0674	0.0116	0.0382	0.0184	0.0386	0.0215	0.0276	0.0627	0	0.0316	0.0575	0.124	0.083	0.0746	0	0.0166	0.0219	0.0349	0.0699	0.0563	0.0484	0.0329
GAS5	2.9459	7.279	3.7891	7.4499	3.6898	2.265	3.8069	3.7414	3.9277	7.4107	3.5771	4.4786	4.5624	2.7507	4.1172	5.4095	6.7441	2.0391	2.9732	3.3634	3.8592	2.7935	5.0144	4.5391	3.7924	2.9859	3.1477	3.2684	2.8484	3.3788	6.8536	4.9111	2.2322	4.6752	4.1928	1.4558	2.0332	5.951	9.4812	3.882	7.1372	7.477	2.5657	3.3919	4.3307	2.4924	12.0296	2.48	4.7104
SNHG20	0.1642	0.2784	0.1263	0.1859	0.1078	0.1614	0.1398	0.184	0.1848	0.3198	0.0679	0.2024	0.1165	0.0755	0.1619	0.3265	0.2291	0.1132	0.2222	0.2016	0.1591	0.0925	0.1307	0.3155	0.1183	0.0708	0.1203	0.1368	0.076	0.1122	0.1657	0.1591	0.1189	0.4021	0.1274	0.0735	0.0534	0.2594	0.6311	0.1546	0.2468	0.2902	0.157	0.1038	0.1499	0.2052	0.464	0.182	0.1386
MAPKAPK5-AS1	0.8426	1.7369	1.167	1.2668	0.5634	1.0821	1.2648	0.6577	1.4137	2.0525	0.8366	1.3023	0.9879	0.8163	1.4156	0.746	1.2811	0.8445	0.9198	0.6041	0.9189	1.2117	1.2055	1.1205	1.0387	0.8947	1.0517	0.914	0.8889	1.0267	1.1086	0.8793	0.6774	1.0881	1.0063	0.6713	0.8635	0.9305	1.3986	0.9814	1.0498	1.728	0.6451	0.8241	1.2239	0.5326	2.1015	0.6705	1.0462
AC129510.1	0	0.0736	0.0815	0.03	0.0657	0.0737	0.1202	0.0288	0.0737	0.1862	0.1063	0.1219	0.073	0	0.0312	0	0.0364	0.0376	0.0364	0.201	0	0.0699	0.0293	0	0.036	0.0268	0	0.0334	0	0.0316	0	0.0478	0.1064	0.0342	0.1035	0	0	0.1067	0.2046	0.0514	0.0308	0.1345	0.041	0.0542	0	0	0	0.0399	0
AC137561.1	0.0941	0.0981	0.0543	0.0999	0.0219	0	0.1602	0.0192	0	0.3309	0.0354	0.0488	0.1946	0.029	0	0.1654	0.0485	0	0.0242	0.0268	0.0742	0.0466	0	0.1369	0.024	0.0178	0.016	0.0444	0.0191	0.021	0.0605	0.0159	0.0532	0.0911	0.1034	0	0	0.0948	0.0454	0.0342	0.1435	0	0.0273	0	0.0384	0.0692	0	0	0.0723
TMEM161B-AS1	0.0724	0.1637	0.0647	0.1348	0.0213	0.078	0.0816	0.03	0.0523	0.1861	0.0554	0.0751	0.1095	0.0419	0.0742	0.0369	0.0666	0.0706	0.0459	0.0469	0.0533	0.0668	0.0854	0.0405	0.0427	0.0292	0.064	0.0784	0.0607	0.0628	0.0502	0.1113	0.0428	0.1273	0.0629	0.0297	0.0358	0.0572	0.0818	0.0779	0.0718	0.1005	0.0446	0.0385	0.117	0.0251	0.0935	0.0346	0.0612
AC087564.1	0.0529	0.1428	0.0555	0.0572	0.0626	0.0552	0.0696	0.055	0.0778	0.0698	0.0507	0.1146	0.0647	0.1869	0.0382	0.1159	0.067	0.0922	0.0496	0.0548	0.0531	0.0738	0.0339	0.0933	0.0785	0.0492	0.0686	0.0999	0.0665	0.0365	0.0402	0.0814	0.0199	0.0838	0.0458	0.0183	0.0559	0.0702	0.0488	0.0455	0.0545	0.171	0.0419	0.0406	0.053	0.0354	0.1021	0.1006	0.037
RNF139-AS1	0.0338	0.0676	0.0369	0.0599	0.0236	0.0294	0.0432	0.023	0.0324	0.0992	0.0297	0.0448	0.0817	0.0209	0.0249	0.0255	0.0262	0.03	0.0232	0.0514	0.0445	0.0475	0.0374	0.0328	0.0461	0.0492	0.0364	0.04	0.0298	0.0151	0.0254	0.021	0.0276	0.0628	0.0579	0.0188	0.0374	0.0454	0.0463	0.0328	0.0295	0.0072	0.0393	0.0173	0.0783	0.0304	0.0418	0.0351	0.026
ERLNC1	0.102	0.0665	0.0589	0.0325	0.0119	0.0266	0.0434	0.0208	0.0133	0.0785	0.1153	0.1498	0.0924	0	0.0563	0.0384	0.0263	0.0679	0.0394	0.0436	0.0537	0.139	0.0106	0	0.1172	0.0677	0.0607	0.0121	0.1557	0.0456	0	0.0259	0	0.0494	0.0187	0.0243	0.0706	0.0257	0	0.0928	0.0445	0.0162	0.0148	0.1958	0.0938	0.0125	0.0252	0.0144	0.0785
AL355488.1	0.11	0.3368	0.0846	0.3853	0.096	0.1436	0.24	0.0955	0.2368	0.5259	0.0621	0.1995	0.2418	0.017	0.273	0.2279	0.1064	0.0806	0.17	0.0391	0.2096	0.1226	0.1026	0.2001	0.2246	0.1147	0.0981	0.1883	0.0336	0.1352	0.0885	0.1211	0.2176	0.2397	0.1411	0.0654	0.0228	0.1385	0.5445	0.1001	0.4373	0.0524	0.0719	0.1055	0.2303	0.0674	0.2919	0.1555	0.0211
AL359715.3	1.7192	1.9055	1.9107	1.6105	0.8506	1.3394	1.243	1.0476	1.3956	1.2116	0.8836	0.9426	1.6795	1.2793	1.3004	1.0552	1.0132	1.3519	1.0967	0.9943	1.076	1.473	2.3185	0.7414	1.4905	1.5314	1.7242	1.289	2.3428	1.6345	2.1248	1.1551	0.9974	1.3874	0.7199	1.5454	1.0117	1.7455	0.9093	0.9931	0.5826	1.1263	1.2517	1.5082	1.6609	1.7932	0.8218	1.4657	1.4372
AC102953.2	0.1554	0.1147	0.0399	0.2199	0.0482	0.0135	0.0992	0.0476	0.1419	0.1651	0.1463	0.0447	0.1005	0.016	0.0457	0.0845	0.1937	0.0276	0.0534	0.1769	0.0409	0.0898	0.0698	0.0817	0.0529	0.0442	0.044	0.0489	0.0316	0.0463	0.0083	0.057	0.039	0.1317	0.1329	0.0247	0.0072	0.0652	0.1188	0.0377	0.158	0.0493	0.0301	0.0596	0.1693	0.0254	0.0767	0.0879	0.1942
LINC00653	0.0637	0.2388	0.0686	0.0973	0.0118	0	0.1192	0.052	0.0399	0.2127	0.0383	0.0264	0.1975	0.0157	0.0449	0	0.1182	0.0271	0.0787	0.058	0.0268	0.0504	0.0739	0.0124	0.039	0.0676	0.0173	0.0481	0.0725	0.0341	0.0655	0.069	0	0.0493	0.1119	0	0	0.0513	0.0369	0.0371	0.0888	0.0162	0.0444	0.0782	0.0936	0.025	0.2137	0.0144	0.0294
AL603839.2	0.1435	0.4114	0.2209	0.2438	0.1002	0.1499	0.0917	0.1466	0.2247	0.2524	0.1081	0.2727	0.1485	0.0443	0.3483	0.1802	0.2591	0.1147	0.074	0	0.0377	0.2133	0.0892	0.0696	0.0733	0.1361	0.0975	0.4068	0.0584	0.1283	0.2309	0.0486	0.1082	0.0695	0.1052	0.2732	0.1191	0.0361	0.4506	0.4179	0.4065	0.0456	0.3334	0.2204	0.2052	0.0704	0.5315	0.284	0.0828
AC009133.1	0.0243	0.0607	0.0075	0.0453	0.0497	0.0101	0.0909	0.0198	0.0759	0.081	0.0511	0.0268	0.0301	0	0.0043	0.0146	0.04	0.0207	0.035	0.0276	0.0051	0	0.0121	0.0424	0.0495	0.011	0.0099	0.0321	0.0158	0.0304	0.0062	0.0263	0.0037	0.0188	0.0427	0.0185	0.0537	0.044	0.0515	0.0353	0.1818	0.0493	0.0169	0.0298	0.0198	0.0143	0.0335	0.0439	0.0112
AL078581.2	1.1525	0.4805	0.4434	0.5383	0.5362	0.2407	1.3247	0.9414	0.6015	0.608	1.3886	0.3583	0.298	0.3555	0.7628	0.2894	0.7726	0.9209	0.5345	0.6561	0.4242	0.3995	0.3344	0.7269	0.2353	0.5681	0.6656	0.6533	0.6565	0.8758	0.6675	0.4293	0.912	0.3349	0.7601	1.3712	0.6378	0.6385	0.167	0.5033	0.8035	0.3659	0.4015	0.8847	0.3296	0.4522	0.4552	1.4336	0.5317
AL596223.2	0	0	0	0.0383	0	0	0	0	0	0	0	0.0312	0	0	0	0	0	0	0	0	0	0	0	0	0	0.0342	0	0	0	0.0404	0	0	0	0.0874	0.0662	0	0	0	0	0	0.118	0	0	0	0.0369	0	0.0891	0	0
WAC-AS1	4.1998	3.8525	2.1899	3.4682	1.3403	2.7668	3.3639	1.4128	2.886	5.4675	1.4984	3.0454	2.8902	2.2909	2.6851	1.6094	4.7788	2.7056	1.7169	1.5544	2.0134	3.3633	4.3443	2.6046	3.0061	2.0444	2.6567	3.1861	2.9611	2.0014	2.5165	3.2087	1.382	3.6415	2.0686	1.5747	1.0308	2.0803	4.3635	2.2401	2.813	3.6952	2.0086	2.5755	2.0606	1.9461	4.7577	2.6493	1.6412
AL133370.1	0	0.0761	0	0.031	0	0	0	0	0	0.0321	0	0.0504	0	0	0	0	0	0	0	0	0	0	0	0	0	0	0	0.0345	0	0.0326	0	0	0	0	0	0	0	0	0	0	0.0636	0	0	0	0	0	0	0.0825	0
AC011462.5	0.0135	0.1758	0.0415	0.0745	0.0502	0.0423	0.0574	0.1047	0.0845	0.1305	0.0508	0.0653	0.0628	0	0.0714	0.0407	0.1392	0.0144	0.0417	0.1075	0.0993	0.0869	0.0671	0.0655	0.0895	0.0358	0.0963	0.0319	0.0659	0.0422	0.0608	0.0731	0.0508	0.1503	0.1088	0.1027	0.0747	0.0951	0.0521	0.0393	0.0353	0.0257	0.047	0.0725	0.0386	0.0529	0.1332	0.0687	0.0415
NUTM2B-AS1	0.223	0.2043	0.183	0.1154	0.1151	0.1656	0.181	0.1046	0.221	0.2168	0.164	0.0969	0.1541	0.0881	0.1222	0.1925	0.2345	0.1921	0.1347	0.1627	0.153	0.1665	0.148	0.1834	0.1103	0.1361	0.2214	0.1654	0.1772	0.1729	0.0931	0.2431	0.2088	0.2067	0.129	0.1144	0.1176	0.0974	0.2659	0.0926	0.0979	0.1759	0.2388	0.1418	0.106	0.123	0.2219	0.2384	0.138
PRR34-AS1	0.1972	0.6539	0.2483	0.2283	0.3836	0.0374	0.351	0.1318	0.2432	0.5201	0.27	0.5202	0.1669	0.2212	0.4271	0.072	0.4622	0.2483	0.2586	0.1837	0.1885	0.2663	0.4012	1.0263	0.3111	0.2583	0.3045	0.3895	0.3647	0.8814	0.2769	0.6192	0.1621	0.191	0.0525	0.3583	0.1587	0.5959	0.5194	0.4436	0.3749	1.0472	0.4163	0.2752	0.3808	0.2286	0.6903	0.4257	0.1792
LINC01836	0.3	0.5051	0.1154	0.3234	0.2255	0.1687	0.2161	0.0565	0.1084	0.3551	0.1912	0.3029	0.1074	0.2278	0.2342	0.1391	0.6783	0.1229	0.1427	0.092	0.1213	0.24	0.2391	0.0224	0.2003	0.21	0.1568	0.1635	0.1409	0.0928	0.1782	0.0938	0.0261	0.1676	0.4904	0.1098	0.1405	0.2092	0.3901	0.1008	0.2715	0.337	0.134	0.248	0.264	0.1019	0.4329	0.1827	0.0976
LINC00261	51.5797	23.1798	31.6512	31.8427	58.537	65.4822	25.1708	69.8111	30.8158	26.5512	28.0413	30.4343	39.7537	43.9213	47.0319	32.9127	23.5781	61.7096	44.7351	33.919	46.6207	41.9908	25.6688	45.5689	58.8283	34.6165	66.3192	33.582	67.8437	42.3448	22.4441	28.3232	29.0371	34.4567	45.338	33.8769	14.0245	45.1514	42.4882	62.2301	17.6766	19.5627	24.9309	33.268	37.5246	34.4044	31.3723	58.3814	40.6092
AL034548.2	0.3738	0.487	0.1198	0.2645	0.029	0.1301	0.2917	0.0763	0.0325	0.3286	0.516	0.3443	0.1933	0.1153	0.3573	0.1251	0.3534	0.0996	0.1605	0.0709	0.0983	0.3702	0.1291	0.5138	0.159	0.378	0.2328	0.3531	0.1774	0.1671	0.5212	0.3164	0	0.362	0.2283	0.1482	0.0689	0.1569	0	0.2721	0.3257	0.2373	0.217	0.3348	0.2799	0.0306	0.4306	0.1409	0.1437
AP001198.2	0.1261	0	0.2588	0.0714	0.0782	0.4391	0	0	0.0878	0	0.0633	0.0871	0.1305	0.1037	0.0742	0.1689	0	0.3136	0.3466	0.0479	0.3537	0.0833	0.0349	0.0408	0	0.1913	0.4285	0.0397	0.6501	0.0376	0	0.057	0.0317	0	0.0616	0.6003	0.5119	0.0847	0.0812	0.1224	0	0	0.0488	0	0.1374	0.1237	0	0.1426	0
MCM3AP-AS1	0.0332	0.0489	0.0226	0.0581	0.0255	0.0245	0.0449	0.0335	0.0224	0.067	0.0324	0.0392	0.0384	0.0145	0.0207	0.0098	0.0242	0.0292	0.0181	0.0712	0.0576	0.0968	0.0259	0.0152	0.0239	0.0415	0.0345	0.024	0.0239	0.014	0.0201	0.0305	0.0192	0.0284	0.0344	0.0279	0.0325	0.0118	0.0529	0.0171	0.0477	0.0099	0.0136	0.039	0.0527	0.0038	0.0502	0.0133	0.0165
MIR4435-2HG	0.0738	0.043	0.0163	0.0656	0.0921	0.0323	0.0853	0.0496	0.0532	0.1132	0.0465	0.036	0.0243	0.0049	0.0227	0.0368	0.1588	0.0183	0.0431	0.0417	0.0283	0.021	0.0361	0.0766	0.0403	0.0369	0.0311	0.0233	0.0158	0.0409	0.053	0.038	0.0267	0.0338	0.0805	0.03	0.0456	0.0663	0.0951	0.0208	0.0803	0.0683	0.0605	0.0343	0.0449	0.0488	0.0989	0.0337	0.0268
THAP9-AS1	0.8333	2.5682	1.3611	1.3623	2.1311	1.3588	1.8021	0.9245	1.5394	2.3742	1.2146	1.2376	1.6916	0.6597	1.3134	1.6739	1.6866	1.0112	0.8817	1.0198	1.7805	1.2711	0.6316	1.2972	1.4967	1.2368	1.0656	0.5557	1.2583	0.9242	1.2043	1.9405	0.947	1.3896	1.3714	0.2205	0.5967	1.3511	3.288	0.999	1.6271	0.713	1.3661	0.9783	0.648	1.2281	2.7893	0.8163	1.1203
LINC00339	0.0364	0.0597	0.02	0.053	0.0145	0.0761	0.0355	0.034	0.0598	0.0915	0.0235	0.0503	0.1292	0.0064	0.0367	0.0209	0.0429	0.0055	0.0107	0.0474	0.0109	0.0309	0.0475	0.0404	0.0266	0.0158	0.0177	0.0393	0.0169	0.0233	0.0067	0.0317	0.0157	0.0807	0.0458	0.0297	0	0.0419	0.0402	0.0606	0.0544	0.0132	0	0.0559	0.0765	0.0255	0.036	0.0353	0.016
CYTOR	0.0487	0.09	0.0187	0.0846	0.2257	0.0139	0.1065	0.0841	0.1179	0.2064	0.0617	0.052	0.0149	0.0205	0.0117	0.0923	0.6213	0.0236	0.0422	0.0757	0.0314	0.0252	0.0312	0.1848	0.0305	0.0487	0.0316	0.0241	0.0306	0.0297	0.2124	0.0675	0.0551	0.0772	0.0958	0.0327	0.0552	0.164	0.2535	0.0355	0.1737	0.1899	0.1389	0.0493	0.0642	0.0467	0.0689	0.0426	0.0264
SNHG4	0.0482	0.1736	0.0169	0.0968	0.0326	0.0366	0.1157	0.1325	0.0595	0.1542	0.033	0.0727	0.0272	0.0216	0.0387	0.0837	0.095	0.042	0.0497	0.0649	0.0277	0.0304	0.0145	0.1064	0.0403	0.0332	0.0983	0.0456	0.0178	0.1489	0.0508	0.0594	0.0694	0.1401	0.0643	0.0125	0.0194	0.0707	0.2625	0.0447	0.2407	0.0334	0.0713	0.0337	0.0501	0.0559	0.1472	0.0545	0.0371
C2orf27A	0.0525	0.0432	0.0319	0.0211	0.0309	0.0231	0.1388	0.0181	0.0231	0.0559	0.025	0.0439	0.0429	0.0034	0.0098	0.0194	0.0371	0.0088	0.0085	0.0157	0.0262	0.0192	0.0137	0.0241	0.031	0.0147	0.0188	0.0104	0.0112	0.0173	0.0533	0.0374	0.0292	0.0455	0.1053	0.0421	0.0092	0.0195	0.0507	0.0121	0.0722	0.0175	0.0128	0.0552	0.0361	0.0027	0.0191	0.0375	0.0467
AC006008.1	0.4753	0.1835	0.1625	0.2691	0.1474	0.1103	0.3897	0.1869	0.3123	0.1393	0.0795	0.2189	0.4006	0.0869	0.0932	0.1414	0.2723	0.2063	0.2358	0.1604	0.1296	0.1918	0.1459	0.1708	0.0899	0.267	0.1794	0.1996	0.1719	0.1416	0.068	0.2742	0.1327	0.1023	0.258	0.2178	0.039	0.1241	0.221	0.1281	0.2915	0.0224	0.0409	0.0811	0.187	0.1554	0.2955	0.2588	0.1895
AL109627.1	1.2733	1.0433	0.7475	0.6813	0.3082	0.3382	0.9525	0.2705	0.3841	0.6342	1.0309	0.7984	1.1496	0.3178	0.5066	0.0665	0.4175	0.5724	0.5385	0.3939	0.3173	0.6124	0.4942	0.5357	0.5561	0.4577	0.23	0.6188	0.5271	0.4145	0.2652	0.2692	0.3938	0.4562	1.0032	0.4624	0.8879	0.2817	0.3199	0.6107	0.6991	0.5795	0.3932	0.9153	0.6254	0.1083	0.8284	0.3579	0.8206
MIATNB	0.1028	0.1176	0.0637	0.1874	0.0723	0.11	0.1131	0.0573	0.089	0.2337	0.0831	0.0676	0.0467	0.0217	0.0797	0.0353	0.1603	0.0668	0.0801	0.0685	0.0316	0.082	0.0852	0.056	0.064	0.0761	0.0886	0.0569	0.0857	0.056	0.0678	0.0696	0.0926	0.0389	0.0698	0.031	0.0361	0.0581	0.1114	0.073	0.2316	0.0764	0.0641	0.1694	0.1475	0.0369	0.1386	0.051	0.0868
LINC02298	0.0109	0.0285	0.0126	0.0232	0.0305	0	0.0465	0.0134	0.0228	0.0288	0.0741	0.0302	0.017	0.0135	0.0096	0.0055	0.0677	0	0.0225	0.0124	0.0057	0.0325	0	0.0106	0.0056	0.0249	0.0037	0.0155	0.0044	0.0195	0.0352	0.0148	0.0124	0.0212	0.0641	0.0052	0.0787	0.0496	0.0528	0.0239	0.0762	0.0486	0.0127	0.0504	0.0223	0.0054	0.0594	0.0309	0.0084
EPB41L4A-DT	0.1825	0.3511	0.0648	0.3099	0.444	0.2345	0.4541	0.2293	0.6006	0.2591	0.3382	0.2133	0.1452	0.1732	0.2229	0.3101	0.4922	0.2093	0.593	0.2557	0.1033	0.1946	0.221	0.4222	0.3725	0.1916	0.2384	0.0663	0.1827	0.3513	0.4516	0.2186	0.1163	0.2311	1.0902	0.2939	0.5592	0.8624	0.2847	0.2248	0.5626	0.3921	0.5379	0.4309	0.2293	0.1652	0.3187	0.0794	0.2482
AC009237.15	0.3129	0.4076	0.2407	0.2325	0.0364	0.4901	0.4329	0.3514	0.1633	0.3782	0.1767	0.2702	0.5259	0.4342	0.3106	0.1571	0.242	0.2917	0.2821	0.1336	0.329	0.1937	0.2593	0.2277	0.3194	0.1483	0.2126	0.3325	0.2864	0.4195	0.302	0.2384	0.0589	0.2272	0.5731	0.2606	0.0866	0.1182	0.1133	0.1139	0.2045	0.2483	0.2725	0.06	0.1598	0.2301	0.3475	0.0884	0.3608
Z68871.1	0.0865	0.0901	0.0399	0.1175	0.0483	0.1084	0.2356	0.1271	0.0902	0.0608	0.026	0.1434	0.1431	0	0.0763	0.0521	0.0713	0.0737	0.0713	0.0394	0.0727	0.1028	0.0573	0.0671	0.0883	0.0656	0.1175	0.049	0.0141	0.0464	0.0223	0.1054	0.0912	0.2345	0.1014	0.0823	0.0383	0.0174	0	0.0503	0.0301	0	0.1205	0.0796	0.0989	0.017	0.1024	0.0196	0.133
CTBP1-DT	0.9421	1.0837	0.8	0.9894	0.4056	0.7588	1.265	0.5832	0.7087	1.1829	0.6754	0.6387	1.06	0.5008	0.6279	0.4681	0.9122	0.7554	0.5138	0.6305	0.6191	0.747	0.594	0.6491	0.8339	1.1173	0.5532	0.7456	0.7401	0.4614	0.5579	0.6754	0.6873	0.9706	1.1053	0.6558	0.7182	0.5527	0.2468	0.6565	0.8996	0.5409	0.4888	1.1616	0.5527	0.5038	1.0514	0.8613	0.628
AC009120.2	0.1251	0.2934	0.0619	0.167	0.0416	0.1774	0.1788	0.0986	0.2099	0.389	0.1413	0.105	0.1942	0.0276	0.1065	0.0808	0.1014	0.0476	0.0645	0.1018	0.0987	0.1151	0.0704	0.1084	0.1004	0.0441	0.0789	0.1816	0.0291	0.0719	0.0575	0.0848	0.1246	0.2294	0.1899	0.0383	0.0148	0.081	0.1986	0.0781	0.1402	0.0454	0.0363	0	0.168	0.0482	0.0838	0.096	0.0172
LENG8-AS1	0.2004	0.344	0.0907	0.2403	0.1645	0.2462	0.2007	0.0289	0.2584	0.4975	0.2663	0.1222	0.2683	0.1164	0.1144	0.1302	0.1094	0.0502	0.1093	0.094	0.1116	0.0817	0.0977	0.2402	0.1204	0.0983	0.1201	0.1893	0.0959	0.1054	0.0759	0.1597	0.0711	0.2055	0.19	0.1234	0.0652	0.095	0.444	0.2403	0.113	0.0299	0.0411	0.0362	0.2023	0.0347	0.3143	0.2	0.1088
AC007406.4	1.0384	0.7794	0.8798	1.3384	0.6556	0.852	1.1261	0.5553	0.6709	1.6031	0.9215	0.9864	1.1636	0.3889	0.6163	0.5215	1.1729	0.6387	0.6115	0.8093	0.5524	0.906	0.7531	0.5698	0.9023	0.7828	0.6383	0.7124	0.6891	0.641	0.533	0.6949	0.7127	1.281	0.8696	0.5471	0.3694	0.4732	0.4895	0.6118	1.0126	0.4396	0.6747	0.854	0.7726	0.2789	1.0374	0.3844	0.6891
AC004908.1	0.0724	0.1887	0.0836	0.2153	0.0674	0	0.1233	0.1775	0.189	0.7005	0.2182	0.025	0.1498	0	0.0639	0.1455	0	0	0.0746	0.0412	0.0762	0.0359	0.06	0.0703	0.1849	0.1373	0.1476	0.1026	0.0589	0.0971	0	0.0245	0.0819	0.2455	0	0.0345	0	0.0365	0.3498	0.0527	0.0316	0	0.0421	0.1112	0.1775	0.1066	0.143	0.1638	0.1114
BX255925.1	0.0845	0.0551	0.0081	0.0808	0	0.0662	0.027	0.0777	0.0772	0.1301	0.0796	0.0365	0	0.013	0.0746	0.0212	0.0763	0.0113	0.1525	0.0481	0.0222	0.0419	0.035	0.1128	0.0324	0.0481	0.079	0	0	0.0661	0.1088	0.0429	0.0319	0.0512	0.0155	0.0604	0.0117	0.1277	0.0612	0	0.1474	0.1879	0.0736	0.0162	0.0173	0.0518	0.1148	0.1195	0.0488
AC018904.1	0.7591	0.7535	0.7232	1.1051	0.4373	1.3591	0.8002	0.7972	0.981	1.907	0.5988	1.4485	1.1218	0.5798	1.1165	1.1982	0.9693	0.8858	0.8568	0.5351	0.9123	1.0384	0.9589	1.2979	1.2548	0.7402	0.8596	0.9221	0.7354	1.325	0.884	1.2486	1.2532	1.0503	0.6358	0.929	0.7602	0.9103	2.0948	0.5789	1.4176	1.8363	1.1334	0.777	0.7679	0.6027	1.4634	1.0219	0.5559
AC004908.2	0.1707	0.4269	0.0525	0.2029	0.2541	0.1426	0.2325	0.1394	0.1425	0.3901	0.1028	0.0707	0.2119	0	0.2109	0.3086	0.176	0.0364	0.1759	0.1166	0.2154	0.0338	0	0.2319	0.2788	0.0518	0.116	0.0967	0.1111	0.0915	0.1757	0.2774	0.0772	0.1983	0	0.0975	0	0.1032	0.4945	0.0497	0.238	0.13	0.3567	0.1048	0.1952	0.1004	0.2696	0.0772	0.105
AC124045.1	0.1405	0.1046	0.0695	0.1789	0.084	0.1048	0.1196	0.1229	0.1361	0.2293	0.0755	0.0832	0.0311	0	0.1062	0.0504	0.238	0.0214	0.0207	0.0457	0.0844	0.0298	0.0499	0.1947	0.1639	0.0761	0.0818	0.1137	0.0571	0.0538	0.1162	0.1291	0.0907	0.1846	0.0588	0.0286	0.0222	0.192	0.2325	0.1168	0.1661	0.0127	0.0816	0.0924	0.1065	0.059	0.1189	0.0794	0.0386
AL031600.1	0.0344	0.1075	0.0264	0.0584	0.032	0.1436	0.2341	0.1404	0.1794	0.4231	0	0.0712	0.1067	0	0	0.069	0	0	0	0	0.2169	0.034	0	0.1001	0	0.0261	0	0.0325	0.028	0.0307	0	0.0698	0	0.0333	0.0504	0	0.038	0.1731	0.166	0.1001	0.0899	0	0.0399	0.0528	0.3651	0	0	0.1166	0
AC127024.4	0.1272	0.1326	0.0979	0.1621	0.1776	0.1329	0.1625	0.052	0.1328	0.2797	0.0958	0	0.1316	0	0.0561	0	0.1968	0.0678	0.0656	0.2173	0	0.126	0	0.1235	0.0649	0.1447	0.0432	0.1202	0.1035	0	0.0819	0.0431	0.0479	0.1848	0	0.0605	0	0.0641	0.1229	0.0926	0	0	0	0	0.1039	0	0	0.0719	0.0489
AL121772.3	0	0.0303	0	0.1234	0	0	0.099	0.0475	0.0303	0.0767	0.2189	0.0402	0.0601	0	0.0513	0	0.03	0.031	0.03	0.1655	0	0	0.0241	0.0846	0.0297	0	0.0592	0.1373	0	0.026	0	0.0591	0.0438	0.0845	0.0426	0.0277	0	0.0293	0.2527	0.0423	0.076	0.0369	0	0	0.1187	0.0285	0.0287	0.0657	0.0447
AL357079.1	0	0.1194	0.0339	0.0449	0.0492	0	0.0675	0.0072	0.0644	0.1162	0.0663	0	0.0456	0	0.0544	0.0177	0.0363	0.0282	0.0726	0.1103	0.0093	0.0436	0.0146	0.0769	0.0809	0.0267	0.018	0.0583	0.0143	0.0236	0	0.0418	0.0066	0.0341	0.0516	0.0084	0	0.0177	0.1617	0.0385	0.0768	0.0224	0.0716	0.0271	0.0576	0.0173	0.0435	0.01	0.0135
HMGN3-AS1	0.1397	0.3466	0.1382	0.1243	0.1238	0.125	0.2038	0.0706	0.2082	0.1228	0.1703	0.1195	0.1307	0.1067	0.1995	0.0735	0.1852	0.085	0.0754	0.0606	0.1049	0.1186	0.1158	0.1355	0.1018	0.1412	0.235	0.1571	0.157	0.1308	0.1113	0.1441	0.0752	0.1803	0.1267	0.076	0.0294	0.1005	0.1606	0.1259	0.1333	0.0253	0.1622	0.0715	0.1141	0.0391	0.2233	0.1203	0.0716
CYP4A22-AS1	0	0	0.0164	0.0361	0.0198	0	0.0543	0.0174	0	0.0374	0	0.0441	0.088	0	0.0188	0	0.0439	0.0227	0	0.0242	0	0	0.0176	0.0206	0.0217	0	0.0289	0.0201	0.0519	0.038	0.0274	0.0288	0	0	0.0312	0	0.0235	0.0429	0.0616	0	0.0371	0.027	0	0	0.0348	0.0209	0.021	0	0.0164
LINC-PINT	0.1324	0.2962	0.0701	0.1511	0.3674	0.1722	0.1293	0.1453	0.3057	0.4311	0.1111	0.1154	0.1167	0.099	0.1187	0.3705	0.2126	0.2312	0.1811	0.1038	0.5795	0.0623	0.1169	0.4169	0.0975	0.0856	0.2698	0.1107	0.0742	0.2153	0.2178	0.122	0.2093	0.1807	0.1304	0.0929	0.0408	0.2339	0.7314	0.1421	0.121	0.2039	0.131	0.0766	0.0886	0.1745	0.1435	0.4515	0.0701
AC004812.2	0.1029	0.1755	0.1296	0.1192	0.0696	0.0782	0.1912	0.107	0.1465	0.4442	0.0986	0.1228	0.1065	0.1385	0.1321	0.1128	0.1351	0.0598	0.0964	0.1172	0.0984	0.0463	0.0543	0.1453	0.1337	0.1206	0.1399	0.0707	0.1066	0.1087	0.1445	0.1521	0.1199	0.1812	0.1508	0.0445	0.0621	0.3205	0.1627	0.1362	0.1142	0.202	0.1739	0.3304	0.1529	0.0367	0.3418	0.1587	0.0576
AC098484.4	0.0355	0.0801	0.0136	0.0552	0.0275	0.0617	0.0503	0.0676	0.0494	0.1975	0.0356	0.0531	0.0917	0	0.0469	0.0178	0.0244	0.0252	0.0305	0.0135	0.0249	0.0527	0.0294	0.0172	0.0603	0.0448	0.0201	0.0447	0.024	0.0528	0.0228	0.032	0.0312	0.0172	0.0606	0.0056	0.0065	0.0417	0.0628	0.043	0.0515	0.0075	0.0275	0.0272	0.0821	0.029	0.0759	0.0201	0.0136
AC010973.2	0	0.0498	0	0.0541	0	0.0665	0	0	0.0166	0.056	0	0.022	0.033	0	0.0141	0.016	0.0164	0.0339	0	0.0181	0.0502	0	0.0528	0.0773	0.0163	0.0121	0.0541	0.0451	0	0.0712	0.0205	0.0216	0.012	0	0.0467	0	0	0.0963	0	0	0.1111	0	0	0.0245	0.013	0.0469	0.0157	0.0721	0
AC093788.1	0.0211	0.1322	0.0813	0.1436	0.0393	0.0883	0.09	0.0345	0.1103	0.3345	0.0637	0.0438	0.153	0	0.1492	0.1274	0.109	0.045	0.0436	0.0241	0.0444	0.0209	0.0526	0.1641	0	0.0641	0.0574	0.1198	0.0516	0.1512	0.0816	0.1288	0.1274	0.0614	0.1549	0	0	0.0213	0.4083	0.0308	0.1842	0	0.0491	0.0973	0.1381	0.0415	0.2922	0.0478	0
NRAV	0.726	0.565	0.3265	0.6886	0.4123	0.4628	0.5981	0.2618	0.5413	0.6673	0.9443	0.583	0.3511	0.3897	0.5575	0.3172	0.8266	0.2913	0.5393	0.9286	0.352	0.4296	0.4064	0.4163	0.4428	0.4827	0.5765	0.4097	0.445	0.5774	0.2912	0.5236	0.4086	0.5251	0.5666	0.6058	0.4018	0.3657	0.8924	0.6314	1.0476	0.467	0.5201	0.5428	0.624	0.3422	0.7494	0.4638	0.4893
AL670729.3	0.0243	0.0042	0.0031	0.0103	0.0038	0.0085	0	0.0066	0.0042	0.0428	0.0183	0.014	0.0042	0	0.0107	0.0041	0.0167	0	0.0084	0.0046	0.0128	0.0121	0.0067	0.0236	0.0124	0.0031	0.0248	0	0	0.0109	0.0104	0.0027	0	0.0118	0.0119	0.0039	0	0.0123	0.0118	0	0.0212	0.0052	0	0.0125	0	0	0	0	0
FBXL19-AS1	0.0843	0.0775	0.0687	0.1516	0.0277	0.145	0.1267	0.0243	0.0518	0.1831	0.0747	0.0719	0.0616	0.0245	0.0481	0.0299	0.1483	0.037	0.0715	0.0621	0.0991	0.0344	0.0534	0.0577	0.0759	0.0451	0.0539	0.075	0.0444	0.0798	0.0319	0.0806	0.071	0.1201	0.0945	0.0519	0.011	0.0549	0.091	0.0289	0.1167	0.0252	0.0403	0.0381	0.1013	0.0584	0.0685	0.0729	0.0229
AL139287.1	0.6091	1.5871	0.8202	1.3363	0.8974	1.2722	0.8211	0.7463	1.2715	1.7851	0.9938	0.6312	0.9976	0.8767	1.075	1.3255	1.047	0.9734	0.5231	0.9247	0.854	0.5028	0.7153	1.5762	0.9846	0.308	0.5518	1.1029	0.3718	0.5445	0.5226	0.8251	1.0711	1.1798	0.8927	0.4348	0.1124	1.0737	2.01	0.665	0.9289	1.0958	0.3537	0.5455	0.4147	0.2987	1.303	0.8036	0.3903
AL008729.1	0.0314	0.0393	0.0145	0.0427	0.0059	0.0788	0.0428	0.0257	0.0919	0.0664	0.0379	0.0521	0.0781	0	0.0389	0.019	0.0389	0.0134	0.0194	0.0286	0.0198	0.0187	0.0156	0.0549	0.0257	0.0095	0.0641	0.0178	0.0154	0.0394	0.0405	0.0383	0.019	0.0061	0.0277	0.0359	0.007	0.019	0.0364	0.0275	0.0274	0	0	0.0386	0.0257	0.0123	0.0124	0.0213	0.0097
AL358472.4	0.138	0.0863	0.1699	0.0937	0.1541	0.1153	0.235	0.2254	0.1728	0.1456	0.0416	0.1335	0.0856	0.2043	0.0974	0.2772	0.2561	0.294	0.1991	0.4713	0.1741	0.1913	0.2516	0.1339	0.2817	0.0837	0.1125	0.1564	0.1572	0.0987	0.071	0.2617	0.104	0.1069	0.0404	0.2101	0.0611	0.1668	0.2132	0.4017	0.1202	0.1051	0.1923	0.2542	0.1804	0.1353	0.109	0.1248	0.1485
AC046143.2	0	1.021	0.3769	0.7279	0	0.5115	1.0426	0.3001	0.2556	0.969	0	0.1692	0.38	0.7554	0.4323	0.9839	0.2526	0.1305	0.3786	0.2789	0.1288	0.1213	0.203	1.0694	1.5002	0.2786	0.4992	0.8098	0.299	0.3284	0.4728	0.3317	0.5537	0.8302	0.3589	0.3497	0	0.7401	1.301	0.1783	0.1067	1.2441	0.711	0.376	0.3001	0.6005	0.6045	1.1078	0.3766
AC097448.1	3.0435	2.1146	1.9791	2.5845	2.2312	2.8252	2.9315	2.4022	2.3637	2.9372	2.1914	3.4549	2.0458	3.325	3.1108	2.5525	2.547	2.5328	2.0381	2.2752	2.8662	2.1518	1.8432	2.824	2.9398	2.4713	3.0493	2.7106	2.5268	3.2522	3.2312	2.8316	1.9307	2.878	2.0425	2.5456	1.0321	2.5806	2.7712	2.4615	2.5987	2.1082	2.8798	2.6745	2.612	1.6483	3.096	2.6883	2.1746
AL117336.2	0.0687	0.6158	0.1586	0.1634	0.0639	0.3731	0.1989	0.303	0.4159	0.145	0.1035	0.4367	0.4548	0.1526	0.485	0.0414	0.3968	0.1317	0.1558	0.2816	0.1445	0.245	0.3531	0.2267	0.2104	0.2813	0.2707	0.3894	0.3354	0.1842	0.4775	0.1117	0.145	0.3726	0.2215	0.1569	0.2585	0.2214	0.2919	0.12	0.3951	0.1396	0.2074	0.1477	0.1908	0.2291	0.2849	0.2486	0.1162
RTCA-AS1	0.1972	0.1669	0.1022	0.1393	0.0836	0.0938	0.1214	0.0989	0.1019	0.1682	0.0794	0.174	0.1414	0.1084	0.1172	0.0451	0.0725	0.1227	0.1067	0.0823	0.1006	0.1064	0.1295	0.0701	0.0698	0.1244	0.1565	0.1384	0.1398	0.0786	0.1634	0.1032	0.0589	0.1948	0.1288	0.0985	0.0648	0.0924	0.1037	0.1649	0.0902	0.119	0.0952	0.063	0.1372	0.0709	0.0713	0.0972	0.1171
FAM111A-DT	0.2195	0.2351	0.2345	0.5436	0.1134	0.191	0.7318	0.1245	0.3118	0.6325	0.2754	0.3201	0.2585	0.1128	0.2367	0.1469	0.2263	0.1234	0.1571	0.1874	0.141	0.2234	0.187	0.1597	0.1867	0.245	0.2775	0.1209	0.1836	0.1853	0.1648	0.1899	0.2021	0.1771	0.3931	0.1973	0.2024	0.1781	0.2296	0.142	0.4569	0.1626	0.1487	0.4024	0.259	0.0837	0.4936	0.1723	0.1172
AC027271.1	0.1927	0.0335	0.1236	0.2455	0	0.0671	0.1367	0.1049	0	0.2542	0	0.1331	0.0997	0.1189	0.1134	0	0.1656	0.1369	0.1324	0	0.2364	0.0954	0.0799	0.0623	0.3279	0.0244	0.0436	0.1821	0.0523	0.0861	0.1654	0.0653	0.0726	0.0622	0	0.0611	0	0.1294	0.2172	0.0468	0.2799	0.1224	0.0373	0.0493	0.1837	0.063	0.2537	0.109	0
AC006435.2	0.0635	0.0662	0.0489	0.0405	0.0591	0.1327	0.0811	0.1038	0.348	0.2094	0.0478	0.0768	0.1642	0.0392	0.042	0.0319	0.1146	0.0677	0.0818	0.0542	0.0668	0.0315	0.0132	0.1078	0.0486	0	0.151	0.06	0.0388	0.071	0.0204	0.043	0.0239	0.1384	0.1163	0.0604	0	0.1279	0.092	0.0231	0.1107	0.0202	0.0184	0.0244	0.0908	0.0156	0.047	0.0718	0.0244
CHROMR	0.1557	0.1642	0.084	0.193	0.0849	0.1009	0.3277	0.0863	0.1663	0.2723	0.1078	0.1509	0.1055	0.053	0.1106	0.0989	0.1865	0.0324	0.0867	0.0856	0.1035	0.0727	0.0831	0.0868	0.148	0.1154	0.1204	0.115	0.0699	0.1184	0.1106	0.1334	0.085	0.1248	0.1417	0.0852	0.0357	0.1136	0.1193	0.0782	0.2465	0.0523	0.0499	0.1099	0.1199	0.0439	0.1714	0.0648	0.0881
AC016065.1	0.1336	0.3062	0.1696	0.2155	0.0994	0.1534	0.3127	0.1091	0.23	0.411	0.1207	0.2907	0.2832	0.1153	0.1768	0.1945	0.3512	0.1494	0.1376	0.1445	0.1053	0.2712	0.2602	0.175	0.3954	0.1722	0.1905	0.2776	0.1793	0.2149	0.1719	0.1266	0.2063	0.207	0.2642	0.1907	0.1848	0.1682	0.258	0.2528	0.192	0.2629	0.0775	0.2973	0.191	0.1048	0.356	0.1057	0.267
BX842570.1	0.1758	0.19	0.0902	0.2157	0.1151	0.136	0.1829	0.1436	0.1563	0.166	0.1471	0.063	0.3031	0.0723	0.0977	0.17	0.235	0.0832	0.0604	0.1335	0.1095	0.0709	0.0432	0.1074	0.0399	0.0296	0.177	0.2338	0.0689	0.1688	0.0168	0.1455	0.0834	0.145	0.1813	0.031	0.0072	0.0525	0.2641	0.1138	0.1475	0.1488	0.0378	0.05	0.0426	0.1597	0.1029	0.1399	0.0901
AL117379.1	0.0868	0.2715	0	0.172	0.0808	0.1209	0.1725	0.0473	0.151	0.4326	0.1308	0.1	0.1497	0.1071	0.1022	0.2035	0.0597	0.0925	0.0596	0.1318	0.1217	0.2007	0.096	0.1123	0.2659	0.1536	0.0786	0.0547	0.0236	0.0517	0.0372	0.0196	0.0654	0.1121	0.2121	0.0826	0.032	0.1458	0.2236	0.1685	0.3026	0.1838	0.0336	0.1777	0.2364	0.0568	0.5143	0.0982	0.089
LINC00863	0.2383	0.1584	0.2205	0.2463	0.1831	0.0793	0.1588	0.2003	0.1874	0.2065	0.2184	0.1336	0.2536	0.1534	0.1524	0.1075	0.3098	0.1288	0.2206	0.2241	0.1779	0.236	0.0801	0.2882	0.282	0.2331	0.1009	0.124	0.1742	0.1111	0.1733	0.1076	0.1041	0.2876	0.2227	0.1873	0.1682	0.087	0.2101	0.1206	0.1745	0.0745	0.1323	0.3817	0.2285	0.1524	0.3409	0.1679	0.3213
AC092953.2	0.1121	0.1461	0.0647	0.1428	0.0522	0.4098	0.0955	0.0916	0.1463	0.3943	0.0844	0.1549	0.058	0.0692	0.1979	0.0282	0.0867	0.1195	0.0578	0.0957	0.4421	0.0833	0.1394	0.1632	0.1145	0.2976	0.2095	0.0794	0.0456	0.0752	0.1082	0.1329	0.1267	0.1357	0.2054	0.0534	0.031	0.0565	0.1354	0.1224	0.2687	0	0.0651	0.0861	0.1374	0.0275	0.1661	0.2853	0.0431
AC009061.2	0.1299	0.1353	0.0874	0.1516	0.034	0.1187	0.0898	0.0331	0.0635	0.2391	0.0917	0.0701	0.1175	0.0601	0.1039	0.0326	0.1004	0.0605	0.0669	0.0508	0.0469	0.0563	0.111	0.0394	0.0414	0.0585	0.0772	0.0882	0.0661	0.0726	0.1097	0.0687	0.0122	0.0629	0.119	0.0464	0.0539	0.0531	0.0784	0.0945	0.0778	0.0515	0.0518	0.0935	0.0829	0.008	0.1563	0.0597	0.0749
SUCLG2-AS1	0.333	0.2479	0.2033	0.3112	0.2131	0.3164	0.5265	0.3353	0.2666	0.2277	0.2175	0.3931	0.2733	0.1	0.2161	0.207	0.2943	0.2271	0.1906	0.2206	0.339	0.2984	0.1957	0.2359	0.3093	0.3006	0.3602	0.1498	0.3111	0.2803	0.1111	0.3019	0.1912	0.2235	0.3615	0.3488	0.1969	0.1899	0.1531	0.4796	0.2948	0.0671	0.1555	0.4111	0.3454	0.2764	0.1496	0.3386	0.2573
AC091185.1	0.0371	0	0	0.126	0.0691	0.0775	0.1896	0.0303	0.1936	0.1958	0	0.0256	0.0384	0	0.0327	0.2982	0.0383	0	0.0382	0.0423	0.1171	0.0735	0	0.108	0.0758	0.1407	0.0504	0.0701	0	0.0995	0	0.0503	0.0839	0.0359	0	0	0	0.0374	0.0358	0.054	0.0647	0	0.0431	0.057	0.0606	0	0	0.042	0
AC011462.4	0	0.091	0.1007	0.1853	0.0812	0.0911	0.1486	0.0713	0.0455	0.1918	0.0657	0.0904	0.0451	0.1615	0.077	0	0.045	0	0.1799	0.0994	0	0.1729	0.1085	0.0423	0.0891	0.0331	0.1186	0.1237	0.0355	0.078	0.1123	0	0.0329	0.169	0.1919	0	0	0.1758	0.0843	0	0.1141	0.1108	0.1013	0	0.0357	0	0.0862	0.0987	0.0336
RFX3-AS1	0.1129	0.0915	0.0772	0.0639	0.0117	0.0262	0.0427	0.0717	0.0524	0.1323	0.0189	0.0693	0.1298	0	0.0664	0.063	0.0906	0.0668	0.0776	0.0571	0.1187	0.0745	0.052	0.0609	0.1153	0.0856	0.0511	0.0119	0.0715	0.0336	0.113	0.051	0.0284	0.085	0.1471	0.0358	0	0.0379	0.0485	0.0548	0.1421	0.0319	0.0146	0.1155	0.0307	0.0861	0.0124	0.0142	0.0193
MKLN1-AS	0.1134	0.1442	0.1449	0.1695	0.1182	0.0426	0.1603	0.0926	0.1752	0.1675	0.1264	0.141	0.0563	0.0504	0.0701	0.057	0.255	0.1015	0.0748	0.0852	0.0763	0.0719	0.0865	0.1981	0.088	0.0636	0.1048	0.1093	0.1329	0.1075	0.0817	0.1075	0.0906	0.1076	0.1097	0.1425	0.0728	0.0891	0.1709	0.0859	0.3301	0.1728	0.0738	0.0975	0.1056	0.0756	0.2307	0.1077	0.068
AC018647.2	1.5208	1.5947	1.4824	1.3905	1.1372	1.481	1.9144	1.0669	1.6311	1.1484	1.0398	1.4987	1.4911	1.036	1.2926	1.0261	1.2798	1.655	1.2836	1.073	1.0988	1.3954	1.3031	1.4078	0.9525	1.585	2.0664	1.0092	1.6096	1.8851	1.2308	1.6777	1.2023	1.8117	1.7092	1.1145	0.8312	0.9962	1.5004	1.2088	1.0326	0.5628	1.506	1.9194	1.1624	0.7412	1.5292	1.3821	1.1011
OIP5-AS1	6.3481	5.4849	4.6667	5.5497	4.4422	6.1838	7.3989	4.142	4.2938	5.4372	4.8592	5.7871	5.8036	3.235	6.1026	3.6755	5.6988	4.3237	4.0548	5.1437	4.5356	6.7011	4.0855	4.6987	5.0856	5.9984	6.2591	4.0574	4.7986	4.8182	2.7041	4.8271	6.6214	6.3844	5.225	5.3901	1.9181	2.4762	4.0152	6.5788	3.8546	2.4385	4.4148	4.9702	5.5677	3.4057	5.0419	5.1818	4.6181
KANSL1L-AS1	0.073	0.0338	0.0437	0.0413	0	0.1016	0.0483	0.0331	0.0339	0.1711	0.0244	0.0616	0.0671	0	0.0286	0.0163	0.0251	0.0259	0.0501	0.0277	0.0426	0.0402	0.0269	0.0472	0.0414	0.0308	0.0496	0.0766	0.0528	0.0363	0.0417	0.0384	0.0306	0.055	0.0119	0	0	0.0245	0.1097	0.0118	0.0424	0.0206	0.0377	0	0.0464	0.0239	0.016	0.0183	0.0312
RAB11B-AS1	1.8305	9.7861	4.6687	4.4043	3.9426	1.3098	5.0506	3.3087	3.3257	3.1294	2.6801	7.178	4.085	6.2732	4.3973	2.196	3.2338	4.5685	2.5326	1.8719	4.5624	5.456	7.7551	6.2333	3.3396	3.252	3.2702	4.5794	4.1378	3.9699	4.2755	4.1095	1.9032	4.12	4.9431	2.2423	1.782	4.9853	1.3423	4.2686	3.4119	7.555	2.5587	3.6169	6.7712	2.6597	4.033	2.1849	4.4959
AC106900.1	0	0.0644	0	0	0	0	0	0	0	0	0	0.2135	0	0	0	0	0.0637	0	0	0	0.065	0	0	0	0	0.0469	0	0	0	0	0	0	0	0	0	0	0	0	0.0597	0	0.0539	0	0	0	0	0	0.061	0	0
AC026356.1	0.1588	0.0301	0.0111	0.1104	0.1209	0.0603	0.0615	0.0943	0.1206	0.1777	0.0435	0.0599	0	0.0356	0.1019	0.0725	0.1638	0.0308	0.0446	0.0329	0.0304	0.0286	0.0359	0.1121	0.059	0.0547	0.1177	0.0955	0.0117	0.0387	0.0557	0.0587	0.1741	0.0839	0.0635	0.0825	0	0.0582	0.3068	0.021	0.0755	0.0183	0.0671	0.0222	0.0118	0.0142	0.0998	0.1306	0.0555
UBE2Q1-AS1	0	0.0945	0.0349	0.077	0.1266	0	0.0772	0	0.0473	0.0399	0	0.0313	0.0938	0	0.04	0.0456	0.0468	0	0.0935	0	0.1431	0	0	0.044	0.0463	0	0.0308	0.1714	0.0369	0	0	0.0307	0.0342	0.0878	0.1994	0	0	0.0457	0.0876	0.066	0.0395	0	0	0	0.0741	0	0	0	0
MIR3936HG	0.3023	0.4272	0.2358	0.3692	0.2889	0.4843	0.3067	0.1691	0.3457	0.2912	0.237	0.4291	0.4197	0.3167	0.2192	0.2038	0.2434	0.1985	0.1877	0.1791	0.2003	0.2502	0.3398	0.2371	0.2579	0.2638	0.2588	0.4068	0.2493	0.2776	0.1279	0.3029	0.156	0.2647	0.2973	0.0985	0.2887	0.1752	0.4159	0.428	0.2309	0.184	0.1635	0.178	0.3721	0.1665	0.3475	0.295	0.3056
AC068631.1	0.1465	0.1729	0.1155	0.2099	0.1396	0.2065	0.1217	0.0836	0.2008	0.104	0.1382	0.1756	0.4766	0.0523	0.134	0.0745	0.0801	0.079	0.0655	0.0663	0.091	0.2448	0.2049	0.1456	0.1586	0.0964	0.1703	0.1968	0.0991	0.0852	0.0477	0.0598	0.0559	0.1316	0.1526	0.0319	0.0274	0.1102	0.1176	0.1105	0.0892	0.1255	0.0676	0.0678	0.4673	0.045	0.0906	0.0978	0.0964
AC083855.2	0.0588	0.2859	0.0302	0.3494	0.1823	0	0.2002	0.16	0.0818	0.4996	0.0295	0.0135	0.0203	0	0.1037	0.1181	0.3637	0.0209	0.2827	0.0223	0.1442	0	0.0162	0.019	0.04	0.0446	0.0932	0.0185	0.0478	0.0876	0.1513	0.1062	0.1477	0.0949	0.0861	0.1119	0	0.3553	0.0946	0.1141	0.1537	0.1244	0.0455	0.0902	0.016	0.0576	0.1548	0.1108	0.0301
EPB41L4A-AS1	1.4407	3.4688	1.4253	1.7734	1.6442	0.7654	1.0771	1.5827	1.4251	1.9994	1.1945	1.3665	2.0563	1.8394	2.0201	2.3042	2.2159	1.3638	1.0657	0.9774	1.8528	1.6607	2.5715	1.4614	1.2659	1.066	1.6064	1.3089	1.3073	1.0502	2.6748	1.2886	0.8739	1.9641	1.4052	0.4109	0.8945	1.8356	3.3454	1.5127	2.0342	2.2695	1.5565	1.788	1.5175	1.3294	2.7112	1.2318	2.007
AC012360.3	0.142	0.1599	0.0787	0.1254	0.0581	0.178	0.1693	0.1438	0.1008	0.1698	0.0428	0.1217	0.1175	0.0911	0.0902	0.0913	0.1289	0.0908	0.0703	0.0906	0.1195	0.1069	0.1036	0.1268	0.0928	0.0732	0.1428	0.161	0.0786	0.066	0.1755	0.1231	0.0514	0.165	0.1166	0.0595	0.0314	0.1144	0.1152	0.124	0.1337	0.0289	0.0726	0.0872	0.0975	0.0613	0.1346	0.1092	0.1223
CCDC18-AS1	0.1902	0.3607	0.1439	0.421	0.1364	0.241	0.2894	0.1706	0.3059	0.5455	0.216	0.2283	0.3902	0.0346	0.1321	0.1785	0.1704	0.1063	0.2024	0.1562	0.2	0.1544	0.1473	0.2783	0.1655	0.0946	0.2182	0.2298	0.0736	0.184	0.1364	0.1922	0.195	0.2748	0.3244	0.0504	0.0449	0.1759	0.3644	0.1589	0.3016	0.1861	0.0471	0.1867	0.2802	0.0765	0.2032	0.1269	0.0623
AC115619.1	44.399	33.9954	45.1889	48.122	43.0267	44.0843	22.9695	38.3884	35.0762	36.8142	43.1848	47.508	30.4701	36.176	49.2524	32.8718	39.6464	58.5256	33.0354	35.5274	54.0404	32.5133	31.0647	49.1835	40.1556	41.7346	41.8164	49.8206	36.1905	47.0586	36.4817	53.8725	35.9436	31.2702	34.3683	39.0509	14.8212	44.5633	41.2423	45.4946	23.3403	65.4531	40.2319	30.3047	47.9215	31.6564	37.0867	48.4526	27.9607
AL158166.1	0	0.1101	0	0.0448	0.1966	0	0	0.0863	0.1654	0.0929	0	0.0365	0	0	0	0.053	0.1634	0	0.1088	0	0	0	0	0	0.1078	0.0401	0.0359	0	0	0	0	0.0358	0	0.0511	0.0774	0.0503	0	0.0532	0	0.0769	0	0.0671	0.0613	0	0.0863	0	0.0521	0	0.0812
HEIH	0.8175	1.7503	0.8478	1.2224	0.6036	0.7424	1.4147	0.7693	1.2613	1.5547	0.9501	0.8717	0.7813	1.0414	1.0899	0.3927	0.9256	0.6153	0.7509	0.5261	0.6167	0.8185	0.8176	0.9054	0.7711	0.9771	0.7667	0.7303	0.5279	0.993	0.7662	0.8064	0.7433	1.1789	1.3153	0.8373	1.0424	1.0562	0.7466	0.8537	1.1073	1.6701	0.9287	0.9413	0.9074	0.5055	1.0703	0.7335	0.6217
AC096642.1	0.0375	0.0391	0.0288	0.0255	0	0.047	0.0255	0.0061	0.0235	0.0593	0.0113	0.0207	0.0543	0.0092	0.0198	0.0301	0	0.008	0.0232	0.0341	0	0.0742	0.0435	0.0291	0.0536	0.0284	0.0051	0.0991	0.0183	0.0134	0	0.0203	0.0056	0.0581	0.022	0.0143	0	0.0076	0.0579	0	0.0457	0	0	0.0115	0.0429	0	0.0222	0.017	0.0058
STARD7-AS1	0.2886	0.3517	0.2425	0.3921	0.1074	0.2967	0.378	0.1523	0.329	0.4762	0.2675	0.3251	0.3077	0.1315	0.2468	0.2007	0.3709	0.1939	0.2288	0.1921	0.2754	0.2551	0.2245	0.2068	0.1994	0.3535	0.1207	0.2223	0.177	0.1548	0.1371	0.2406	0.1907	0.258	0.3384	0.1268	0.2309	0.1297	0.2787	0.181	0.3676	0.2537	0.1753	0.3135	0.3119	0.2569	0.3112	0.2058	0.2526
SLC6A1-AS1	0.1677	0.1748	0.0516	0.3134	0.0624	0.2102	0.0571	0.0822	0.1401	0.059	0.1011	0.2086	0.5553	0.0414	0	0	0	0.0715	0.0346	0.4202	0.4233	0.1329	0.0556	0.1302	0.0685	0.1018	0.0912	0.4437	0.0273	0	0	0.1818	0.0506	0.3574	0.2458	0	0	0.1014	0.0324	0.1954	0.0292	0.0426	0	0.1545	0.2193	0.0329	0.0662	0.0379	0.1806
ASH1L-AS1	0.1783	0.4391	0.2244	0.1651	0.3468	0.1015	0.4967	0.4103	0.6427	0.5414	0.122	0.2463	0.1006	0.2399	0.0715	0.3418	0.3844	0.3108	0.2004	0.1476	0.3919	0.4334	0.2418	0.2044	0.2151	0.1229	0.3303	0.2756	0.1319	0.1304	0.2086	0.1317	0.1099	0.3924	0.19	0.1234	0.2511	0.1143	0.4383	0.3539	0.2825	0.3293	0.1317	0.3234	0.2516	0.1907	0.352	0.1833	0.1121
AC004112.1	0.2494	0.0578	0.1066	0.2353	0.0516	0.0579	0.118	0.0453	0.1157	0.1218	0.0417	0.1915	0.172	0	0.1467	0.0278	0.1715	0.0886	0.0286	0.1262	0.1166	0.0823	0.0459	0.0538	0.0283	0.0841	0.0565	0.0524	0.0902	0.0991	0.107	0.2065	0.1253	0.1074	0	0.211	0	0.0558	0.1606	0.121	0	0	0.0644	0.0425	0.1358	0.1087	0.0547	0.0313	0.0639
AC017083.1	0	0.0209	0	0.051	0	0	0.0511	0	0.0209	0.088	0.0301	0.0138	0.0621	0	0.0353	0.0201	0	0	0.0412	0	0	0	0.0166	0	0	0.0152	0.0272	0.1323	0.0326	0.0179	0	0.0271	0	0.0388	0	0	0	0.0202	0.0387	0	0.0523	0	0	0	0	0.0196	0.0593	0	0.0308
NCK1-DT	0.0943	0.137	0.1115	0.2203	0.0533	0.1056	0.2697	0.0495	0.1653	0.317	0.071	0.1234	0.1568	0.0333	0.0773	0.0677	0.1668	0.0862	0.066	0.0652	0.0779	0.0968	0.1452	0.0687	0.0963	0.1175	0.1007	0.0764	0.1206	0.1145	0.0694	0.1255	0.0889	0.1534	0.1284	0.0994	0.0597	0.0645	0.0748	0.1275	0.1175	0.0899	0.0391	0.1345	0.1294	0.0231	0.1697	0.0724	0.0596
AC023043.4	0.2182	0.0455	0.0336	0.2223	0.2436	0.2734	0.8545	0.3564	0.4099	0.1918	0.0657	0.2713	0.0451	0	0.2696	0.4821	0.5851	0.093	0.4047	0.0497	0.5506	0.1729	0.1085	0.7198	0.0446	0.4633	0.504	0.2061	0.2131	0.3901	0.0562	0.2069	0.3946	0.2536	0.1279	0	0.0966	0.2198	0.59	0.1906	0.5324	0.3325	0.304	0.067	0.0713	0.3852	0.0862	0.4934	0.0336
HCG18	0.399	0.3266	0.2317	0.3841	0.2606	0.2925	0.3217	0.2542	0.2992	0.5139	0.1791	0.2756	0.2219	0.1412	0.3599	0.25	0.4825	0.1658	0.1569	0.2505	0.2816	0.2014	0.1953	0.4206	0.2099	0.2259	0.3541	0.2362	0.1827	0.2245	0.3733	0.2047	0.3476	0.3465	0.3111	0.2443	0.1107	0.244	0.3435	0.2783	0.2741	0.1933	0.302	0.2013	0.1725	0.1984	0.3346	0.2099	0.2059
AC127024.5	0	0.221	0.0326	0.036	0.1578	0.0886	0.1805	0	0.0885	0.2983	0	0	0.0877	0	0.0374	0	0.0437	0.0904	0.0437	0.0483	0.0446	0.042	0.1055	0.0412	0.0433	0.0322	0	0.0801	0	0	0.1092	0.0287	0.2237	0.0411	0	0	0	0.0427	0.041	0	0.1109	0.0539	0.0492	0	0.0693	0.0416	0.1256	0	0.0326
AL513320.1	0	0.1641	0	0.0267	0	0	0.1073	0.0515	0.0658	0.4154	0	0.0218	0.0326	0	0.0278	0	0.065	0	0.0325	0	0.0662	0.0312	0.0783	0.0611	0.0322	0.0239	0.0856	0	0.0769	0.0282	0	0.0213	0.0237	0.0915	0.2308	0	0	0	0	0	0.1647	0	0	0.0484	0.0257	0.0309	0.2177	0	0.0727
AC107214.1	0.0107	0.1338	0.1399	0.0636	0.0398	0.0223	0.1912	0.1136	0.0335	0.0658	0.0805	0.1182	0.1217	0.0924	0.0378	0.1074	0.0993	0.0912	0.0992	0.0609	0.0675	0.0742	0.0798	0.0519	0.0437	0.1136	0.1235	0.0606	0.1131	0.0956	0.0688	0.0507	0.0564	0.0621	0.047	0.0814	0.1065	0.1616	0.0103	0.0311	0.0839	0.0815	0.0621	0.0657	0.1747	0.021	0.0528	0.0726	0.1069
AP001469.2	0.1005	0.1571	0.0387	0.0427	0	0	0.0855	0	0.0524	0.2209	0	0.0694	0.1039	0	0	0	0.0518	0	0	0	0	0.0498	0	0	0	0	0.0341	0.1424	0	0.0449	0	0	0	0	0	0.0478	0	0.1012	0	0.0731	0.0438	0	0.0583	0	0.1231	0	0.1488	0.0568	0
LINC01011	0.0697	0.1743	0.0912	0.1717	0.0389	0.131	0.1602	0.0228	0.1018	0.429	0.042	0.1108	0.1298	0.0602	0.0615	0.07	0.1581	0.052	0.0934	0.0556	0.0586	0.0759	0.0693	0.0879	0.121	0.111	0.071	0.0461	0.051	0.0623	0.1076	0.0661	0.0473	0.1418	0.0919	0.0929	0.0617	0.0983	0.0942	0.071	0.328	0.1239	0.0648	0.2247	0.0626	0.0479	0.2133	0.0788	0.0857
RAD51-AS1	0.4864	0.7096	0.2459	0.6313	0.1681	0.3338	0.5087	0.1873	0.6599	1.576	0.1988	0.2016	0.575	0.0686	0.3863	0.2373	0.2866	0.1628	0.2148	0.2848	0.1826	0.5161	0.334	0.3843	0.2554	0.2845	0.1888	0.4792	0.2149	0.323	0.1162	0.287	0.1885	0.4441	0.3971	0.1058	0.0615	0.3639	0.51	0.1922	0.4783	0.2647	0.0968	0.2027	0.5903	0.109	0.5076	0.11	0.1442
AC010834.3	0.1878	0.1305	0.1124	0.3012	0.0582	0.1743	0.2132	0.0682	0.0871	0.2568	0.1257	0.1297	0.3022	0	0.0737	0	0.1722	0.0445	0.129	0.0475	0.1755	0.186	0.1038	0.081	0.2556	0.0791	0.1276	0.0788	0.1868	0.1306	0	0.1554	0.0786	0.2829	0.2141	0.0397	0.0693	0.0631	0.1411	0.1215	0.0727	0.0265	0.0727	0	0.1875	0.0819	0.1648	0.0944	0.0642
[truncated: 375 more columns]

## Sheet: Sheet3
TableS3 Differentially expressed lncRNAs
logFC	logCPM	PValue	FDR
LINC01093	-3.40096	11.8244	1.65366e-41	8.78095e-39
AC010280.2	-2.55854	10.9191	5.03245e-33	1.33612e-30
AC010872.2	-2.12801	11.1018	7.64783e-32	1.35367e-29
LINC00261	-1.43193	14.0659	4.77631e-31	6.34056e-29
LINC02428	-1.9771	10.9691	8.66877e-27	7.79944e-25
AL161668.4	-1.95349	11.3678	8.81293e-27	7.79944e-25
LINC01767	-1.74255	11.4841	1.04885e-24	7.95625e-23
AL360013.3	-2.99174	11.8151	5.88363e-24	3.90526e-22
AC008780.1	-1.57115	11.252	1.02607e-21	6.0538e-20
AC100810.1	-1.13525	11.7614	6.23535e-21	3.31097e-19
GAS5	1.7755	13.7077	3.43573e-20	1.65852e-18
AC020978.4	-1.76122	11.4135	4.58013e-19	2.02671e-17
FGF14-AS2	-1.24516	11.0531	9.48978e-17	3.87621e-15
AC036176.1	-1.00448	11.618	1.36557e-16	5.17943e-15
AL365181.3	3.13742	11.6479	2.42399e-15	8.58092e-14
AC010719.1	2.33655	11.1033	5.1868e-15	1.72137e-13
LINC01419	6.02488	12.3916	1.19205e-14	3.7234e-13
SNHG1	1.54228	11.9634	2.70617e-14	7.59052e-13
AC009159.3	-1.26868	10.8825	2.716e-14	7.59052e-13
AP006216.2	-1.51746	11.0954	4.39564e-14	1.16704e-12
AC104809.1	-2.37386	10.9381	5.23747e-14	1.32433e-12
U91324.1	-1.30532	10.7999	6.02788e-14	1.45491e-12
HNF4A-AS1	-1.39409	12.3386	6.72254e-14	1.55203e-12
ST8SIA6-AS1	3.4886	10.9642	7.42009e-14	1.6417e-12
AC008549.1	-1.73072	12.4539	1.20973e-13	2.56946e-12
AC129507.2	-1.25023	10.9111	1.62932e-13	3.32758e-12
AC115619.1	-1.15359	14.264	1.97781e-13	3.88969e-12
AC026803.3	-1.22577	12.5091	4.06283e-13	7.70487e-12
AL136372.2	4.81107	11.8828	7.53365e-13	1.37944e-11
LINC02037	-1.32247	11.0697	8.85729e-13	1.56774e-11
AL162413.1	4.94642	11.7036	1.57955e-12	2.62953e-11
AC092535.5	1.86321	12.1709	1.58465e-12	2.62953e-11
AL590666.2	2.54965	11.0254	2.3249e-12	3.63095e-11
SNHG6	1.25403	14.019	2.68901e-12	4.07962e-11
AL391095.2	-1.35628	12.9985	4.85603e-12	7.16264e-11
AP001065.3	-1.18075	11.5216	5.31638e-12	7.62972e-11
LINC02754	-1.42293	11.0211	6.60973e-12	9.23623e-11
FAM99A	-1.93669	12.4282	1.11874e-11	1.52321e-10
LINC00853	1.93592	11.1307	1.43191e-11	1.90086e-10
LINC02365	3.53315	11.3538	1.87829e-11	2.43261e-10
FAM99B	-1.67211	11.2523	1.95011e-11	2.46549e-10
AL096854.1	2.6919	10.9404	2.17681e-11	2.67522e-10
SNHG7	1.46034	11.8238	2.21675e-11	2.67522e-10
SNHG25	1.98893	11.6355	2.4512e-11	2.89242e-10
AL590550.1	3.86504	11.2244	2.59399e-11	2.99437e-10
AC105105.2	-1.1241	11.4846	3.01033e-11	3.40104e-10
AD000090.1	-2.04052	11.6262	3.48578e-11	3.85614e-10
C2CD4D-AS1	1.48168	11.8588	9.17708e-11	9.94496e-10
SNHG32	1.34943	11.9895	1.20969e-10	1.28469e-09
AP006222.2	3.78906	11.0149	1.28029e-10	1.333e-09
LINC01702	-1.5829	12.4564	1.5057e-10	1.53755e-09
AC079466.1	4.65789	11.7541	1.7469e-10	1.75019e-09
AC011445.1	2.18694	11.3257	2.16289e-10	2.12684e-09
HAGLR	3.46113	10.8863	2.7812e-10	2.68512e-09
AL353807.5	1.94651	11.0568	3.51664e-10	3.33453e-09
AL591895.1	1.13804	12.6973	4.38713e-10	4.08696e-09
MAFG-DT	2.30161	10.8902	4.75455e-10	4.35287e-09
LINC01018	-1.52968	12.3572	2.58748e-09	2.28992e-08
LINC01831	-1.47265	11.3357	3.25764e-09	2.83575e-08
FOXD2-AS1	1.78087	10.9503	6.17553e-09	5.28905e-08
MAFA-AS1	3.60562	10.9078	7.4417e-09	6.09135e-08
LINC02362	-1.21924	11.1374	7.45645e-09	6.09135e-08
AP006621.2	1.70486	10.9524	1.06991e-08	8.60792e-08
LNCAROD	2.53187	10.7687	1.39681e-08	1.10703e-07
SNHG3	1.55068	11.3562	1.50776e-08	1.16454e-07
LINC01348	-1.25446	11.9572	1.51325e-08	1.16454e-07
AC138696.2	1.31541	11.2848	1.92407e-08	1.45955e-07
ZFPM2-AS1	2.79087	10.8093	2.34273e-08	1.73689e-07
MINCR	1.32277	11.4407	2.74497e-08	1.99668e-07
PCAT6	1.43853	11.1311	2.99644e-08	2.15015e-07
AC073111.3	1.43086	11.1124	3.28871e-08	2.32841e-07
AL390728.6	1.23816	11.6808	3.80715e-08	2.66e-07
LINC00844	-1.43009	11.0779	3.99589e-08	2.72028e-07
AC025254.1	3.37641	10.7788	6.11235e-08	4.05707e-07
SLC9A3-AS1	1.90425	11.1776	6.60929e-08	4.33276e-07
AC105118.1	3.41308	10.8257	7.20337e-08	4.66462e-07
AC018467.1	-1.04242	10.7957	7.48104e-08	4.77156e-07
AL354872.1	-1.14665	12.8772	7.54824e-08	4.77156e-07
AC110285.2	1.72213	10.9014	9.90091e-08	6.18516e-07
LINC00482	1.48663	11.0742	1.13446e-07	6.99606e-07
AC026740.1	2.08819	10.8632	1.28935e-07	7.78003e-07
CASC9	2.55093	10.836	1.40735e-07	8.39664e-07
LINC00942	4.27869	11.2793	2.52039e-07	1.48703e-06
AC120498.4	1.18621	11.7476	2.68297e-07	1.56318e-06
LINC01287	3.18207	10.7273	2.70834e-07	1.56318e-06
AL162582.1	2.61783	11.0786	3.65411e-07	2.06418e-06
LINC01436	2.83911	11.0062	3.80787e-07	2.1284e-06
AC109322.1	1.64794	10.8287	3.97639e-07	2.19944e-06
LINC02506	2.47386	10.8209	7.0784e-07	3.72142e-06
AC244102.3	3.4378	10.8185	7.96192e-07	4.14488e-06
AC026401.3	1.07682	11.5075	1.01605e-06	5.2381e-06
AL606500.1	3.14961	12.1563	1.07641e-06	5.44437e-06
RUSC1-AS1	1.54638	10.7694	1.07657e-06	5.44437e-06
SSTR5-AS1	3.29066	10.7923	1.34228e-06	6.72405e-06
AL353572.4	1.53834	11.2247	1.37113e-06	6.80438e-06
AC012236.1	1.92259	10.7709	1.47823e-06	7.26795e-06
COA6-AS1	1.01614	11.4002	1.49819e-06	7.29851e-06
ZNNT1	1.26984	10.9888	1.55649e-06	7.5136e-06
AL360169.3	3.23842	10.7524	1.62312e-06	7.76463e-06
AL445205.1	2.61245	10.7373	1.74292e-06	8.26331e-06
AC103706.1	1.44954	10.8582	2.06679e-06	9.71208e-06
AGAP1-IT1	-1.17263	10.8935	2.23333e-06	1.04026e-05
AL035661.1	-1.21914	11.5648	2.72973e-06	1.26042e-05
AL355102.4	1.85099	11.0415	3.18331e-06	1.44473e-05
DCST1-AS1	1.24128	10.9813	3.22854e-06	1.45284e-05
LINC02041	2.24895	10.7413	3.66189e-06	1.634e-05
AL121832.2	1.0306	11.3397	5.44662e-06	2.35135e-05
LINC01089	1.41374	10.7695	6.76629e-06	2.82905e-05
AL590064.1	1.79005	11.2873	7.51642e-06	3.04669e-05
AC132872.1	1.0935	11.0778	7.56939e-06	3.04669e-05
AC092275.1	-1.13824	11.0939	7.82306e-06	3.12334e-05
AC006205.2	2.05931	12.6963	8.00878e-06	3.17363e-05
AL359704.2	1.77528	11.0372	1.06634e-05	4.10308e-05
AC007406.2	1.74951	10.7796	1.09132e-05	4.169e-05
AL031673.1	1.0869	11.0562	1.12273e-05	4.22815e-05
AC010547.2	-1.65693	10.9262	1.30387e-05	4.87575e-05
AL359921.2	1.05661	11.026	2.21128e-05	7.98768e-05
AC003093.1	3.23849	10.7687	2.24262e-05	8.04614e-05
AC084018.1	1.29582	10.7609	2.57657e-05	9.00104e-05
TMPO-AS1	1.37566	10.7486	2.59884e-05	9.01949e-05
AC048341.2	1.35439	10.7532	2.70051e-05	9.31148e-05
LINC02158	3.03949	11.7772	2.89011e-05	9.90096e-05
AC104958.2	1.02727	11.3334	3.84838e-05	0.000127718
AC008735.2	1.18454	10.8511	4.03434e-05	0.000133058
LINC01370	-1.17644	11.0142	4.07847e-05	0.000133683
Z97056.1	1.39122	11.21	4.51125e-05	0.000146065
AL035446.1	1.95525	10.7578	5.85289e-05	0.000184993
AC253536.6	1.15935	10.9935	6.65059e-05	0.000207
AL161669.3	1.12488	10.8872	7.03878e-05	0.000216046
LINC01843	1.12631	11.5805	0.000102035	0.000307845
AC022306.2	1.13286	10.8263	0.000118291	0.000352881
SNHG12	1.11711	10.8251	0.000125689	0.000370783
AC011468.1	1.13375	10.7971	0.000137985	0.000402583
PRRT3-AS1	1.18434	10.915	0.00016131	0.000463004
LINC01474	1.75357	10.8527	0.000178426	0.000509378
AL499602.1	1.32356	10.8989	0.000204189	0.00057981
AC092171.5	1.11564	10.8357	0.000230468	0.000640726
AL391427.1	1.19931	10.8955	0.00024844	0.000687093
CRIM1-DT	1.10027	11.461	0.000251306	0.000691416
LINC01124	1.03532	11.5171	0.000283879	0.000777009
PRR34-AS1	1.08054	10.8526	0.000332475	0.000891922
AC087741.2	1.04519	10.8294	0.000332581	0.000891922
AC015912.3	1.1218	10.9087	0.000598838	0.00156642
AL121845.4	1.02232	11.112	0.000603906	0.00157193
GLIS2-AS1	1.02191	11.0195	0.000810756	0.00207977
AC011317.1	1.58019	10.9124	0.000968329	0.00244849
AC136475.3	1.22419	11.9258	0.00104264	0.00261151
AL928921.1	1.06795	10.9594	0.00197624	0.00474835
SCAT8	1.10822	10.7696	0.00206028	0.00490587
MEG3	1.39797	10.8174	0.00460029	0.00988969
H19	1.06888	16.7353	0.0243542	0.0429213

## Sheet: Sheet4
Table S4 coefficients 0f 6 lncRNAs
id	coef
AL590705.3	0.964186
AC107959.3	0.426252
AL031985.3	0.662454
GIHCG	0.583179
LINC02015	0.494809
AL158166.1	1.00585

## Sheet: Sheet5
Table S5 Risk Score and survival status
id	futime	fustat	AL590705.3	AC107959.3	AL031985.3	GIHCG	LINC02015	AL158166.1	riskScore	risk
TCGA-ZP-A9CY	2.14247	0	0.0604625	0.591584	0.395063	0.333538	0.699374	0.219215	0.391353	low
TCGA-DD-A1EC	1.64932	0	0.338909	0.566474	1.06736	0.397365	0.671837	0.117163	0.730478	low
TCGA-G3-A25T	4.25479	0	0.349818	2.42946	0.399116	1.32567	0.242084	0.137766	1.48784	high
TCGA-DD-AACA	6.30411	0	0.92648	0.62068	0.469157	0.439783	0.367632	0.0937855	0.763373	low
TCGA-CC-A8HT	0.383562	1	0.942533	0.825053	2.15053	1.09538	1.45723	0	5.89176	high
TCGA-WJ-A86L	0.945205	0	0.628167	1.30317	0.970854	0.653977	1.90512	0.0886844	2.57583	high
TCGA-FV-A4ZQ	0.0328767	0	1.24823	0.0352016	1.26963	0.687509	1.98503	0.23352	4.08066	high
TCGA-DD-AADF	0.315068	1	1.32435	0.0411028	0.247563	0.904735	0.285816	0	0.865977	high
TCGA-CC-5261	0.265753	1	1.88472	0.305445	1.16111	0.410558	1.62284	0.910809	11.0648	high
TCGA-ZS-A9CD	3.79726	1	0.145351	0.155879	0.496104	0.500598	1.79202	0.266876	0.748966	low
TCGA-MI-A75I	1.72603	0	0.286171	0.411969	1.42309	0.847676	1.54156	0.0787464	1.58283	high
TCGA-2Y-A9GU	5.31233	0	0	0.0395596	0.32239	0.195474	0.828956	0	0.219417	low
TCGA-ED-A7PX	0.0164384	0	0.829281	1.60117	1.27101	0.453122	0.853756	0.945832	5.42352	high
TCGA-FV-A23B	5.07397	1	0.261832	0.496104	0.709732	0.573471	1.37807	0	0.725437	low
TCGA-G3-A7M7	0.989041	0	0.134221	0.0736832	0.348912	0.262193	1.28345	0.0871912	0.366501	low
TCGA-CC-5262	0.282192	1	0.610606	0.388796	1.70995	0.892274	1.51405	0.574925	4.32171	high
TCGA-DD-AAEH	2.14795	0	0.501617	0	0.851839	0.270708	1.41045	0.0927487	0.760059	low
TCGA-DD-AAE9	1.97808	0	0.227741	0.126973	0.158078	0.798341	1.71339	0	0.560134	low
TCGA-BC-A10U	2.29315	1	0.604166	1.69546	1.37329	0.341758	0.710525	0.122474	1.85456	high
TCGA-FV-A4ZP	6.81096	1	0.0799754	0.205643	0.247806	0.949647	0.91663	0	0.392553	low
TCGA-DD-AAVP	7.53973	0	0.490878	0	0.323082	0.836651	0.569588	0	0.442948	low
TCGA-DD-A4NP	9.06301	0	0.40969	0.102457	0.426855	0.249263	1.0345	0	0.409558	low
TCGA-BC-4073	2.32603	0	0.558562	2.70975	0.961846	0.475604	1.10842	0.119423	2.73281	high
TCGA-CC-A9FW	0.679452	0	0.458592	0.66339	1.12948	1.04719	0.443288	0.131721	1.17859	high
TCGA-WX-AA46	2.07123	0	0.451963	0.051024	0.256044	0.22404	1.20814	0	0.400203	low
TCGA-5C-A9VG	0.89863	0	0.0663992	0.266157	0.804797	0.267116	0.447103	0.0842004	0.333181	low
TCGA-BC-A3KF	0.0219178	0	0.379621	0.586981	0.832444	0.713608	1.70022	0.106884	1.29856	high
TCGA-RG-A7D4	3.00822	0	0.732834	0.470719	0.83131	1.86967	0.764686	0	1.92569	high
TCGA-DD-AAD0	0.375342	0	0.933422	1.17785	0.289716	0.825297	2.78683	0.0856966	3.55742	high
TCGA-BC-A10R	0.843836	1	0.557189	0.326077	0.57415	0.323889	0.770871	0.175173	0.626071	low
TCGA-2Y-A9GZ	2.32329	1	0.484705	0.0340748	0.489132	0.320542	1.46367	0.226632	0.72155	low
TCGA-DD-A11D	4.27397	1	0.590722	0.347325	0.666847	0.245861	1.64473	0	0.856584	high
TCGA-DD-AACQ	1.18356	1	0.452912	1.45518	0.999567	0.796764	0.403159	0.0736832	1.20443	high
TCGA-DD-AAW0	5.52055	0	0.557288	0.127237	0.558659	0.41738	1.17313	0.0769695	0.664692	low
TCGA-DD-AAVW	6.34795	0	1.10326	0.859572	0.71949	0.28629	0.765195	0.180657	1.43719	high
TCGA-BD-A2L6	3.73425	0	0.671656	0.225152	0.720804	1.05061	0.982218	0	1.04958	high
TCGA-DD-AAVU	6.03288	0	0.321466	0.111833	0.461424	0.394953	0.69439	0.0892269	0.388905	low
TCGA-G3-AAV2	1.01918	0	0.383055	0.128953	0.675364	0.833011	0.900645	0.0779266	0.677153	low
TCGA-2Y-A9H7	3.2	0	0.530271	0.0836559	0.441696	0.62742	0.522759	0.130404	0.508591	low
TCGA-DD-A4NB	2.70959	0	0.677621	0.375957	1.03161	0.325617	0.446574	0.668301	1.36163	high
TCGA-PD-A5DF	1.75068	1	0.355918	0.351628	0.753519	0.772308	1.70867	0.237197	1.29083	high
TCGA-DD-A11B	0.0383562	1	0.456386	0.356482	0.397146	0.837378	1.07437	0.19232	0.816355	high
TCGA-GJ-A6C0	0.0849315	1	1.12618	0.593688	0.891108	1.11137	2.58823	0.324119	6.77109	high
TCGA-DD-A1EF	1.07945	1	0.841893	0.107688	1.46299	0.90049	1.7845	0.126973	2.97808	high
TCGA-XR-A8TG	2.46027	0	0.168385	0.0626744	0.556895	0.4246	0.623773	0.144569	0.363595	low
TCGA-XR-A8TF	1.89863	1	0.258217	0.0375931	0.56003	0.889863	0.0801119	0	0.340682	low
TCGA-K7-AAU7	0.983562	0	0.648834	1.17166	1.14346	1.02963	1.32993	0.284159	3.17549	high
TCGA-DD-AAD1	1.54521	0	0.878058	0.595408	1.51035	0.35682	1.01806	0.0994972	1.89929	high
TCGA-ZP-A9CZ	1.93425	0	0.934252	0.417164	0.793272	0.712288	0.432104	0.166715	1.1384	high
TCGA-CC-A7IE	0.594521	1	0.506094	0.53824	0.890641	0.628634	1.17306	0	0.983213	high
TCGA-MI-A75G	1.91233	0	0.674009	0.0603241	0.352307	0.594644	0.873971	0.0713508	0.599648	low
TCGA-G3-A25Y	1.23836	1	0.930397	0.77703	1.13067	0.66512	1.37184	0.220701	2.70362	high
TCGA-G3-A5SK	2.03836	0	0.201759	0.0382957	0.421048	0.402067	0.111298	0	0.224911	low
TCGA-G3-A7M6	1.73151	0	0.895303	0.860208	1.33902	1.64556	0.922046	0.0735461	3.80164	high
TCGA-DD-A1EL	1.13699	1	0.42374	1.33965	1.47731	1.12201	2.22666	0.149389	4.91962	high
TCGA-ED-A8O5	1.11233	0	1.39632	0.118626	0.509747	0.0592168	1.50508	0.267236	1.66736	high
TCGA-CC-A3MB	0.863014	1	1.16279	2.03517	0.44668	0.401303	0.53963	0	1.67231	high
TCGA-RC-A6M4	0.060274	0	0.277628	0.0801119	0.722641	0.588709	0.887447	0	0.492435	low
TCGA-G3-A25Z	1.79452	0	0.884793	0.295958	0.727093	1.10326	0.894061	0.169668	1.56204	high
TCGA-2Y-A9GT	4.44932	1	0.0750534	0.982948	0.246104	0.8614	0.939227	0.0951818	0.574546	low
TCGA-DD-AAW1	5.44932	0	0.251568	0.0861044	0.270828	0.295135	2.00493	0.068602	0.560161	low
TCGA-RC-A7SH	1.28219	0	0.228726	0.897473	0.764176	0.172616	1.32774	0.197111	0.813705	low
TCGA-ED-A66Y	0.810959	1	0.801655	2.0351	1.06812	0.42417	0.722029	0.0831112	2.14864	high
TCGA-UB-A7ME	1.33151	0	0.270828	0.366028	0.775093	0.445409	0.488515	0.0742314	0.465506	low
TCGA-DD-AAE4	1.66575	0	0.0866479	0	0.295841	1.31133	0.563353	0	0.387374	low
TCGA-CC-5260	0.238356	1	1.56101	2.53933	1.07492	0.758218	0.121944	0.679514	9.15407	high
TCGA-G3-A3CJ	1.6274	0	0.666575	0.063641	0.285935	1.13133	0.431142	0	0.58331	low
TCGA-DD-AACZ	0.468493	1	0.301471	1.23303	1.33377	1.1762	3.1586	0.236584	6.78853	high
TCGA-ED-A5KG	2.33973	0	1.15808	0.575119	1.12532	0.91219	0.522859	0	1.8711	high
TCGA-BC-A110	5.79726	1	0.372841	0.110096	0.313246	0.331476	1.60928	0	0.512806	low
TCGA-2Y-A9H2	4.74247	0	0.260989	1.82118	1.09228	0.417704	0.617581	0.650765	1.98154	high
TCGA-FV-A2QR	1.59178	1	0.633292	0.168	0.61664	0.228603	1.58511	0.371169	1.11663	high
TCGA-RC-A6M5	0.0410959	0	0.188907	0.913876	0.390998	0.233397	0.564329	0.181421	0.430481	low
TCGA-2Y-A9GX	6.69041	0	0.129876	0.75232	1.02836	0.274053	1.36283	0.164014	0.864934	high
TCGA-DD-A3A5	8.56164	1	0.266157	0.37829	0.185613	0.902961	1.46665	0	0.619868	low
TCGA-DD-AACY	3.9726	0	0.370611	0.0321008	0.632827	0.251689	0.376957	0.0751903	0.342251	low
TCGA-BD-A3EP	1.12055	0	0.145873	0.330788	0.791772	0.691802	1.11277	0	0.599794	low
TCGA-DD-A4NL	4.68767	0	0.261711	0.146655	0.182438	0.210264	0.973501	0.172616	0.347243	low
TCGA-CC-A7IF	1.77808	1	0.402176	0.346872	0.429429	0.476745	0.129217	0.0822938	0.358245	low
TCGA-DD-A73E	0.120548	0	0.139469	0.0766959	0.67717	0.871607	2.20602	0	0.945766	high
TCGA-CC-A7IJ	1.04658	0	1.00353	0.0611541	1.62896	1.52512	0.121413	0.14104	2.44182	high
TCGA-DD-AACI	4.43288	0	0.7876	0.751635	0.415542	0.809661	0.308011	0	0.746961	low
TCGA-G3-AAV1	0.983562	1	0.403486	0.779218	0.348572	0.528971	0.842617	0.270469	0.724828	low
TCGA-DD-AAEB	1.30959	0	0.679694	0	0.302173	1.0497	0.915636	0.329181	0.980668	high
TCGA-BC-A8YO	1.53973	0	0.721066	1.10802	0.638676	1.2145	0.695816	0.390227	2.14754	high
TCGA-RC-A7S9	1.75342	0	0.337882	0.241962	0.494262	0.490673	0.404903	0	0.357529	low
TCGA-CC-A9FS	0.578082	0	0.567448	0.0336521	0.326997	0.231432	0.342555	0.153027	0.35526	low
TCGA-FV-A3R2	0.531507	1	0.0558898	0.445303	1.10802	0.534062	2.03914	0	1.02713	high
TCGA-XR-A8TE	2.53425	0	0.716684	0.187134	0.550802	0.131194	0.738638	0.15004	0.581115	low
TCGA-WQ-AB4B	1.08219	0	0.492212	0.14978	0.380397	0.776104	0.791189	0.119821	0.596699	low
TCGA-CC-A1HT	0.276712	1	0.52296	1.26927	1.28859	2.01881	2.14822	0.793022	14.3745	high
TCGA-2Y-A9HA	0.0986301	1	0.69813	0.934781	1.06874	0.854235	1.84354	0.122209	2.83342	high
TCGA-K7-A5RF	1.72877	0	0.234869	0.192447	0.4246	0.155231	1.40518	0.225768	0.512371	low
TCGA-BC-A10W	0.249315	1	0.784169	1.65356	1.14489	1.01735	0.904272	0	2.68779	high
TCGA-G3-A3CK	1.60274	0	0.614474	0.45386	0.735522	0.501719	1.40436	0.0564448	1.04713	high
TCGA-DD-A1EI	0.50137	0	0.566474	1.64229	1.37901	0.67726	0.733875	0.113567	2.13974	high
TCGA-DD-AAEE	2.21918	0	0.516217	0.961105	0.606253	1.24513	0.716947	0.0703893	1.20843	high
TCGA-DD-AAE3	1.55068	0	0	0.0485152	0.259303	0.738552	0.602837	0.112633	0.290359	low
TCGA-DD-AACL	0.293151	1	0.353436	1.53212	1.0529	1.59526	1.21481	0.558757	4.5422	high
TCGA-DD-AADC	1.16438	1	0.730922	0.351741	2.23793	1.42126	0.227495	0.129217	3.11806	high
TCGA-DD-AAD6	1.8411	0	0.754118	0	0.94875	0.706199	0.797096	0	0.896266	high
TCGA-DD-AACD	1.04384	1	0.624522	0.0817487	0.41738	0.354339	0.259785	0	0.359623	low
TCGA-NI-A8LF	2.18904	0	0.204015	0.192825	0.396269	0.442864	0.301471	0.133695	0.304814	low
TCGA-ZP-A9D4	1.08219	0	0.1149	0.123269	0.582171	0.811389	1.74045	0.145221	0.785099	low
TCGA-DD-AAE7	1.76438	0	0.511468	0.156397	0.318461	0.652142	0.1145	0.125122	0.391497	low
TCGA-DD-A39Z	1.64658	1	0.570269	0	1.12314	0.448901	0.54893	0	0.641398	low
TCGA-DD-AACX	0.465753	0	0.83285	1.07895	0.826762	0.349026	1.88916	0.0822938	2.13898	high
TCGA-DD-A3A9	2.55068	1	1.3514	0.216113	0.678613	0.680054	0.0104934	0.253142	1.25822	high
TCGA-GJ-A9DB	0.183562	1	0.253626	1.16401	0.962364	0.535058	1.22879	0.316725	1.41266	high
TCGA-DD-A73G	9.52877	0	0.185232	0.0350608	0.277628	0.560617	0.180275	0.081885	0.24773	low
TCGA-DD-AADQ	1.19452	0	0.799502	0.231801	0.83131	0.457332	1.9123	0.161307	1.68907	high
TCGA-DD-AAC8	0.0438356	1	0.837863	0.431783	0.552082	1.36424	0.490365	0.559149	1.98754	high
TCGA-KR-A7K8	2.48219	0	0.612777	0	0.644595	0.603312	0.629753	0	0.554277	low
TCGA-BC-A216	3.70137	0	0.70115	0.198243	0.971884	0.482848	0.227618	0.722116	1.28858	high
TCGA-DD-AADV	1.5726	0	0.045443	0.680594	0.656451	0.979806	0.886511	0.268434	0.800488	low
TCGA-XR-A8TC	3.66849	0	0.316957	0.653335	0.473319	0.0805212	0.992841	0.0735461	0.466948	low
TCGA-DD-A4NR	0.0246575	1	0.330673	0.854714	1.19396	0.406972	2.58554	0.219711	2.561	high
TCGA-WX-AA44	1.68493	0	0.649661	0	1.53561	0.967242	1.75792	0.627607	4.21002	high
TCGA-ED-A459	2.49315	0	0.472904	0.405557	1.35603	0.811553	0.286526	0.41186	1.32988	high
TCGA-DD-AAE2	1.74795	0	0.527871	0.0282862	0.534958	0.49416	0.906275	0.190425	0.626367	low
TCGA-DD-AAW3	4.47397	0	0.331361	0	1.03513	0.202637	0.619084	0.114367	0.483539	low
TCGA-DD-AA3A	1.12329	1	0.402831	1.80562	0.522558	1.17428	0.325847	1.21232	3.66305	high
TCGA-XR-A8TD	2.82192	0	0.454492	0.191942	0.53655	0.75873	0.15782	0	0.416718	low
TCGA-BC-A10S	3.89863	1	0.146786	0	0.296311	0.674641	0.496411	0	0.274036	low
TCGA-T1-A6J8	0.0630137	0	0.310922	1.22484	0.654619	0.900181	0.705491	0	0.867795	high
TCGA-BC-4072	4.08219	1	0.6371	0.661476	0.469469	0.599699	1.22694	0.41792	1.3676	high
TCGA-DD-AAE0	1.52055	0	0.663117	0.393855	0.726831	0.78442	0.791522	0.200504	1.07052	high
TCGA-CC-5264	0.279452	1	0.804219	1.98954	1.12724	0.801324	0.049352	0.617204	3.35808	high
TCGA-DD-AADM	0.0328767	1	0.414893	0.237931	0.66029	1.0633	0.451541	0	0.61324	low
TCGA-DD-AACF	1	1	0.694033	0.25084	0.530171	0.174918	0.0985543	0	0.370354	low
TCGA-DD-A1EE	0.956164	1	0.458382	0.390668	1.17018	0.702658	0.695192	0.176706	1.04477	high
TCGA-DD-AACW	3.90137	0	0.333424	1.63148	0.335369	1.00597	0.862432	0	0.981267	high
TCGA-DD-A3A8	0.030137	1	0.431463	0.0980152	0.498966	0.631896	0.504773	0	0.421146	low
TCGA-BC-A5W4	1.49863	1	0.871844	0.0423642	0.697062	0.796432	0.0230424	0.0985543	0.686644	low
TCGA-DD-AACB	6.36712	0	0.389236	0.115433	1.11703	1.06025	1.41646	0.13606	1.41786	high
TCGA-DD-AAEK	2.92329	0	0.110096	0.328836	0.605874	0.567253	0.845751	0	0.417111	low
TCGA-ES-A2HS	1.88493	1	0.586116	0.03492	0.201508	0.807685	0.663663	0	0.468382	low
TCGA-CC-5259	0.684932	0	0.100843	0.0551957	0.32458	1.26556	0.237931	0.244887	0.434522	low
TCGA-BC-A3KG	1.86301	0	1.45723	0.659468	0.769349	1.7392	0.210264	0.250719	3.65064	high
TCGA-O8-A75V	1.47397	0	0.289126	0.237686	1.07697	0.292428	0.761285	0	0.532259	low
TCGA-DD-A73C	1.92055	0	0.262674	0.0607392	0.226632	0.452595	0.274291	0.140255	0.272164	low
TCGA-CC-A5UC	0.950685	1	0.959548	0.942008	0.72369	0.678072	1.16806	0	1.66221	high
TCGA-ED-A8O6	0.153425	1	0.715366	0.523462	1.34511	0.238665	1.04677	0.348686	1.71674	high
TCGA-DD-A1EA	6.61644	0	0.0673634	0.670297	0.483158	0.521553	1.20283	0	0.495931	low
TCGA-DD-AAVQ	7.47397	0	0.534659	0.031254	0.699196	0.519542	0.272501	0.0732718	0.464014	low
TCGA-DD-A4NJ	2.54247	0	0.768671	1.21729	1.13652	0.529971	2.41297	0.344488	4.90892	high
TCGA-K7-A6G5	1.40274	0	0.275603	0.0639171	0.257735	0.259062	0.527671	0.147437	0.28731	low
TCGA-DD-AACS	4.94247	0	0.850639	0.100305	0.808591	0.600365	0.314755	0.227864	0.871327	high
TCGA-G3-A7M5	1.22466	0	0.438506	0.223052	0.0958569	0.646439	1.32958	0	0.519377	low
TCGA-DD-A73F	2.9726	0	0	0.16954	0.442333	0.330099	1.15834	0	0.319683	low
TCGA-DD-A3A1	0.638356	1	0.299245	1.09842	0.999639	0.70496	1.66116	0.234747	1.85291	high
TCGA-DD-A4NG	2.19726	1	0.914105	0.489954	0.752492	0.686613	1.69381	0.293959	2.34323	high
TCGA-G3-A3CG	1.84384	0	0.147176	0.194591	0.613437	0.202261	0.870976	0	0.335801	low
TCGA-FV-A496	0.0273973	0	0.207643	0.906429	0.656908	0.758303	0.508631	0.13606	0.657783	low
TCGA-CC-A3M9	0.821918	1	0.943584	0.063779	2.14127	1.05207	0.077243	1.12406	6.46554	high
TCGA-ZP-A9CV	2.98082	1	0.470615	0.142348	0.992043	0.161178	1.2186	0.167615	0.791204	low
TCGA-4R-AA8I	0.717808	1	0.611928	0.996244	0.829525	0.936063	1.60008	0.182692	2.25735	high
TCGA-BD-A3ER	3.05479	0	0.348119	0.228111	0.834792	0.226509	0.756255	0.081476	0.497959	low
TCGA-LG-A9QD	1.00274	0	0.384934	0	0.736215	0.264116	0.875859	0.0687396	0.469553	low
TCGA-2Y-A9GS	1.98356	1	0.391218	2.28632	1.37951	0.62826	1.44233	0.0797024	3.17234	high
TCGA-DD-AADP	1.25479	0	0.455123	0.0702519	0.507617	0.480575	0.441377	0	0.379963	low
TCGA-DD-A116	4.44384	1	0.387583	0.413161	0.494774	1.15982	0.351402	0.0790196	0.628725	low
TCGA-G3-A5SL	1.70137	0	0.484602	0.0821576	0.843019	0.251931	1.03337	0.0654344	0.614716	low
TCGA-2Y-A9H3	4.15342	0	0.812786	0.492725	0.596935	0.725959	0.0773797	0.133169	0.750783	low
TCGA-DD-AADO	1.2411	0	0.65306	0.174151	0.661476	0.714399	1.27769	0	0.922704	high
TCGA-EP-A3JL	0.830137	0	0.244035	0.604546	0.504976	0.631244	0.693677	0.234624	0.608649	low
TCGA-ED-A7PY	1.06849	0	0.440952	0.0545012	0.413702	0.593975	0.938474	0	0.477987	low
TCGA-ED-A627	1.1589	0	0.487281	0.310573	0.728312	0.4654	1.39627	0	0.798996	low
TCGA-DD-A1EK	1.52877	1	0.0743684	0.423524	0.72657	0.304044	1.63315	0.0942361	0.63278	low
TCGA-G3-AAV6	0.178082	1	0.064331	0.258579	0.694122	1.69484	0.339935	0.368824	0.894281	high
TCGA-DD-A4NS	6.72877	1	0.179638	0.465295	0.745108	0.514703	2.10138	0.421048	1.42934	high
TCGA-CC-5263	0.353425	1	1.04075	1.38322	0.923111	0.834792	0.145612	2.2549	15.8026	high
TCGA-MI-A75C	0.79726	0	0.122474	0.562474	0.913263	0.790522	0.784839	0.0794293	0.684348	low
TCGA-FV-A3I0	2.32329	0	1.34937	0.833821	0.484911	0.32435	0.227495	0.238542	1.28141	high
TCGA-DD-A3A4	1.67671	1	0.346872	0.791772	0.698307	0.0959919	1.67694	0	0.777949	low
TCGA-RC-A7SK	1.29315	0	0.175429	0.300768	0.341303	0.518938	0.293959	0	0.272573	low
TCGA-DD-A113	6.64384	0	0.213378	0.79693	0.6371	0.204892	0.1644	0.1129	0.37176	low
TCGA-QA-A7B7	0.257534	0	0.934403	0.627327	0.713784	1.52416	1.17217	0.0608775	2.45935	high
TCGA-DD-AADD	3.3726	0	0.346985	0.196985	1.41316	0.97497	2.19563	0	2.09237	high
TCGA-CC-A7IL	0.761644	1	0.87342	0	0.437547	0.394953	0.657091	0	0.557705	low
TCGA-DD-A73A	1.99452	0	0.266996	0.113834	0.282736	0.375067	1.30661	0.0908534	0.439777	low
TCGA-ED-A66X	1.11233	0	0.900026	0.882213	0.840201	0.254231	2.33783	0.0740944	2.48089	high
TCGA-DD-A4NN	2.46301	1	1.15413	0.786847	0.865681	0.931002	0.520447	0.073409	1.86747	high
TCGA-YA-A8S7	1.12877	1	0.300065	0.231678	1.34449	0.84318	2.89782	0.499374	4.20065	high
TCGA-G3-AAV3	1.12877	0	0.125387	1.22879	0.812211	0.461109	1.27632	0.158337	0.97146	high
TCGA-DD-A4NV	6.56986	0	0.206143	0.0583858	0.502127	0.343919	1.81697	0.198117	0.659546	low
TCGA-DD-AAVZ	5.20548	0	0.204391	0.252295	0.557189	0.146264	0.83463	0	0.333079	low
TCGA-DD-AADN	2.46027	0	0.5889	0	0.751035	0.425996	0.911653	0	0.602589	low
TCGA-DD-A1EB	5.52603	0	0	0.0632268	0.330673	0.121015	0.172872	0.0746424	0.166263	low
TCGA-DD-AACT	4.27945	0	0.216982	0.477988	0.82326	0.250355	0.569977	0.271784	0.542455	low
TCGA-DD-AAD5	3.68493	0	0.617675	0.22367	1.06667	1.16556	2.35952	0.976144	7.06552	high
TCGA-DD-AACP	1.13699	0	0.589955	0.276675	1.01521	1.12876	0.494467	0.281075	1.31464	high
TCGA-LG-A9QC	1.16438	0	0.499272	0.0395596	0.464877	0.254836	0.589284	0	0.358807	low
TCGA-DD-AADS	1.29863	0	0.160146	0	0.30871	1.1149	1.98204	0	0.754613	low
TCGA-RC-A6M3	0.00273973	0	0.063779	0.226632	1.18688	0.225152	0.127105	0.230449	0.406148	low
TCGA-DD-A4NF	2.58082	0	0.543991	0.237808	1.15381	0.654344	1.70328	0	1.4095	high
TCGA-DD-AADA	3.37808	0	0.733615	0.0339339	0.661294	0.252173	0.337882	0.0792928	0.487973	low
TCGA-DD-AACO	5.13973	0	0.216858	0.0615688	0.556601	1.45054	0.161049	0.142217	0.549546	low
TCGA-MR-A8JO	0.90411	0	0.56472	0.072586	1.20057	0.482745	0.439357	0.31603	0.919593	high
TCGA-DD-AADK	2.87397	0	0.143916	0.671565	0.355355	0.539531	0.151599	0.223546	0.369188	low
TCGA-DD-AAE1	1.51233	0	0.535655	0.602552	0.417596	0.528771	0.710437	0.113834	0.639521	low
TCGA-2Y-A9H1	3.36712	1	0.153805	0.164915	0.499476	0.472592	0.317072	0	0.275432	low
TCGA-MI-A75E	1.38904	0	0.170694	0.319271	0.810155	0.337996	1.06025	0	0.490523	low
TCGA-G3-A7M8	1.17808	0	0.226015	0.064331	0.462052	0.313478	0.973354	0	0.348014	low
TCGA-DD-A11C	1.8137	0	0.561986	0.184852	0.393416	0.718438	0.571143	0.165687	0.59341	low
TCGA-DD-A114	3.14795	1	0.821955	1.08093	1.31388	0.507414	0.167358	0.575796	2.24826	high
TCGA-DD-AAW2	5.08219	0	0.513996	0.10675	0.780646	0.232661	0.501414	0	0.436327	low
TCGA-DD-AAD2	1.80274	0	0	0	0.625645	0.401412	0.545573	0.103934	0.286984	low
TCGA-G3-A25X	4.87397	0	0.944259	0.858856	0.729966	1.80228	0.476745	0.851999	5.11738	high
TCGA-G3-AAV4	0.0739726	1	0.0728604	0.0781999	0.881273	0.446786	0.907044	0	0.417018	low
TCGA-DD-AACN	3.56712	0	0.943134	0.636729	0.944409	0.304044	1.42862	0.187388	1.8362	high
TCGA-DD-AAD3	3.54795	0	0.462262	0.537644	0.883464	0.399116	0.877823	0.146916	0.821713	high
TCGA-DD-A1ED	6.30411	0	0.431783	0.0244615	0.365693	0.190046	1.36737	0.112367	0.495623	low
TCGA-UB-A7MA	2.32329	0	0.600555	1.18764	1.00669	2.25011	0.815248	0.337882	4.64715	high
TCGA-G3-A7M9	0.153425	1	0.686613	1.12473	1.76833	1.4401	0.228603	0.603312	4.95941	high
TCGA-G3-A5SI	2.10411	1	0.61551	0.0803848	0.342327	0.348799	0.0332292	0	0.302093	low
TCGA-EP-A2KB	1.63288	1	0.665575	0.103263	0.444031	0.874758	0.894449	0.0622599	0.758712	low
TCGA-CC-A8HU	0.942466	1	1.01243	0.798175	1.3255	1.99794	1.36216	0.176323	6.95606	high
TCGA-DD-AADW	1.60822	0	0.101112	0.848317	0.982656	0.560421	1.33463	0.187894	1.01499	high
TCGA-DD-AADJ	2.92055	0	0.613154	0.361768	0.238053	0.587557	0.355806	0	0.427596	low
TCGA-ED-A7XO	1.16986	0	0.293135	0.240986	0.466236	0.975997	0.654619	0.517729	0.849322	high
TCGA-DD-AACH	0.534247	1	0.872553	1.10755	0.949647	0.799087	0.0569996	2.43912	13.718	high
TCGA-CC-A5UE	0.745205	1	1.44297	1.09099	1.58304	1.16221	0.572211	0.166073	5.82169	high
TCGA-DD-A73D	1.89863	0	0.533464	0	0.845269	0.255078	1.35473	0	0.685244	low
TCGA-DD-AAD8	3.33973	0	0.476745	0.610511	1.04348	0.866631	1.345	0.115566	1.53256	high
TCGA-MR-A520	0.627397	0	0.118758	0.187134	0.330558	0.28759	0.902267	0	0.288239	low
TCGA-RC-A7SB	1.61096	0	0.496922	0.819096	0.556111	0.996823	2.29255	0	1.89834	high
TCGA-5R-AA1C	1.42466	0	0.266277	0	0.702835	1.05464	2.27885	0	1.2136	high
TCGA-G3-A5SJ	1.91233	0	0.409364	0.659925	1.67179	1.41668	1.60469	0.163241	3.65643	high
TCGA-HP-A5MZ	0.249315	1	0.57889	0.0927487	0.616828	0.428678	1.12075	0.395502	0.939223	high
TCGA-2Y-A9H6	0.978082	0	0.42975	0.737081	0.407298	0.40523	0.57628	0.172103	0.56077	low
TCGA-FV-A495	0.00273973	0	0.329755	0.0392788	0.320311	1.06074	0.683562	0.091666	0.508918	low
TCGA-DD-A4NE	1.80822	1	0.119688	0.355129	1.06778	0.452701	0.415542	0.151209	0.508882	low
TCGA-DD-AAEG	1.96986	0	0.285106	0.456491	0.689925	0.257855	0.461109	0.128293	0.432885	low
TCGA-DD-A39Y	0.468493	1	0.767824	1.0937	1.89534	0.989066	2.14864	0.124063	7.06723	high
TCGA-DD-A4NA	2.76164	0	1.48929	2.22993	1.052	0.849038	0.859015	0.274888	7.45333	high
TCGA-FV-A3I1	0.676712	1	0.278698	0.185993	1.14568	0.509037	1.87307	0	1.06103	high
TCGA-DD-A4NQ	1.02192	1	1.01692	2.40833	1.01828	0.284514	1.18384	0.387032	4.71726	high
TCGA-DD-A4ND	7.52329	0	0.609566	0.332622	0.852558	0.510759	2.41172	0.223917	2.09457	high
TCGA-DD-AAVY	5.39726	0	0.316377	0.121679	0.664847	0.252173	0.427928	0	0.327839	low
TCGA-DD-A3A6	8.92603	1	0.537445	0	0.555424	2.06695	0.0919367	0.100439	0.967226	high
TCGA-CC-A9FV	0.00273973	0	0.970265	0	0.420617	1.0708	0	0.518535	1.09287	high
TCGA-ED-A4XI	2.24384	0	0.838589	0.123401	0.503451	0.195852	0.515107	0.27739	0.651416	low
TCGA-LG-A6GG	1.06027	0	0.520649	0.0892269	0.674822	0.578987	0.84326	0	0.588957	low
TCGA-BW-A5NQ	0.00273973	0	1.00734	1.76998	1.7788	1.51465	3.51787	0.153416	30.2958	high
TCGA-DD-A1EH	4.09589	0	1.61273	1.03773	1.00418	0.264236	0.848958	0.281669	3.48557	high
TCGA-ED-A7XP	1.09589	0	0.695192	0.94703	1.05554	0.644318	0.67726	0.0792928	1.33972	high
TCGA-DD-AADU	1.51781	0	0.26123	0.642101	0.354452	0.479334	0.741661	0	0.421269	low
TCGA-CC-A8HS	0.821918	1	0.31823	0.213254	0.89507	0.899021	0.531868	0.324465	0.8463	high
TCGA-2Y-A9GV	6.93699	1	0.520246	0.678793	0.74192	0.317767	2.04492	0.110096	1.37569	high
TCGA-G3-A5SM	1.42466	0	0.213876	0.881743	0.543694	0.534062	1.76647	0.166715	1.02435	high
TCGA-5R-AA1D	1.23014	0	0.0648829	0.347325	1.01057	0.432104	0.424062	0.371615	0.573664	low
TCGA-FV-A2QQ	1.99726	0	0.681224	0.761966	0.494467	0.80752	0.62293	0.0773797	0.900134	high
TCGA-G3-AAUZ	1.31507	0	0.139077	0.0387171	0.234256	0.621056	0.372841	0.090447	0.265019	low
TCGA-DD-AACK	0.0246575	0	0.177982	0.762476	0.802648	0.690194	2.54112	0.067501	1.62372	high
TCGA-DD-A39V	1.76164	1	0.645978	0	0.863859	1.52622	0.743903	0.100574	1.32716	high
TCGA-BC-A10Q	3.10959	1	0.871055	1.52767	0.372061	0.610889	0	0.160533	0.983981	high
TCGA-CC-A123	0.6	0	0.383276	0.113567	0.928427	1.36513	2.10528	0.0905825	1.99482	high
TCGA-DD-AADY	1.52055	0	0.591775	0.25689	0.705757	0.204516	0.698307	0	0.517383	low
TCGA-CC-A7IH	1	0	0.829444	0.0298416	0.706376	0.846955	1.3888	0.0698396	1.29742	high
TCGA-UB-AA0V	0.860274	0	0.575216	0.44615	0.451435	0.246104	1.60535	0	0.748507	low
TCGA-CC-A7IK	0.717808	1	0.764771	0.0315364	1.24914	1.1846	0.756084	0.336512	2.03474	high
TCGA-DD-AACC	4.61644	1	0.374511	0	0.83212	0.905043	0.585828	0.203514	0.714149	low
TCGA-BW-A5NO	0.0547945	0	0.224658	0.539233	1.08739	1.21921	1.36205	0.147437	1.53526	high
TCGA-2Y-A9H9	1.90959	0	0.510557	0.156008	0.489646	0.429964	0.471552	0	0.404878	low
TCGA-GJ-A3OU	2.40822	0	0.0850167	0.0912598	0.827819	0.76086	0.464668	0.472592	0.635639	low
TCGA-KR-A7K2	2.27123	0	0.0771062	0.161178	0.351967	0.686433	0.391768	0.189413	0.329398	low
TCGA-EP-A3RK	0.994521	0	0.61711	1.47035	0.718701	1.33474	1.14084	0.0797024	2.33856	high
TCGA-MI-A75H	2.04658	0	0.148088	0	0.617016	0.540722	1.80277	0.271665	0.787231	low
TCGA-G3-A25V	2.35616	0	0.315682	0.178364	0.712816	0.308011	2.57906	0.0732718	1.11706	high
TCGA-UB-A7MC	1.36986	0	0.404685	0.449852	0.379399	0.644871	0.249385	0.0585243	0.41488	low
TCGA-K7-A5RG	1.42192	0	0.744506	0.50518	1.14835	0.868134	2.43611	0	3.10871	high
TCGA-CC-A3MC	0.994521	0	0.681764	0.405992	0.511873	0.574247	0.500598	0	0.594938	low
TCGA-ZP-A9D2	2.09589	1	1.35298	2.22645	2.54317	1.7111	1.47082	1.13198	92.8667	high
TCGA-DD-A39X	4.6411	1	0.476434	0.0301242	1.06399	0.745452	0.855591	0.0703893	0.847519	high
TCGA-DD-AADL	1.74247	0	0.672923	1.0615	1.31475	0.859572	1.0916	0.139077	2.41616	high
TCGA-UB-A7MD	0.142466	1	0.534958	0.703101	0.231187	0.652142	2.60583	0	1.44335	high
TCGA-G3-AAV5	0.969863	0	0.244644	0.0284277	0.646163	0.934101	0.409581	0.13014	0.488207	low
TCGA-DD-AAEI	4.19452	0	0.286645	0.412619	0.40414	0.21313	2.16649	0	0.701098	low
TCGA-2Y-A9H8	1.73425	1	0.358621	0.684639	0.645609	0.368601	1.53147	0.0842004	0.861869	high
TCGA-DD-A3A2	5.83836	1	0.308477	0.030548	0.361207	0.251325	0.746055	0.139469	0.344507	low
TCGA-CC-A5UD	0.832877	1	1.1595	1.07471	1.05283	1.57022	0.520347	0.0918014	3.55257	high
TCGA-ZP-A9D0	2.98904	0	0.167358	0.0924781	0.172488	0.264476	0.1396	0	0.17675	low
TCGA-WX-AA47	1.52329	1	0.444137	0.0394192	0.788853	0.239398	0.257131	0.0919367	0.388892	low
TCGA-G3-A3CH	2.13699	0	0.337197	0.305795	0.703632	0.287354	0.571337	0	0.406769	low
TCGA-BC-A10X	2.10959	1	0.249263	0.326192	0.31429	0.165044	1.3825	0.111432	0.453212	low
TCGA-FV-A3R3	1.00274	1	0.057277	0.834954	1.02425	0.376068	0.352871	0.141956	0.524645	low
TCGA-2Y-A9GW	3.48219	1	0	0.110096	0.455123	0.31823	0.778797	0	0.258719	low
TCGA-ZS-A9CG	0.934247	0	0.296193	0	0.544782	0.543892	0.734742	0.302173	0.527176	low
TCGA-DD-A4NH	2.51233	0	1.45833	1.21518	1.11183	0.689299	0.911346	0.734569	7.25013	high
TCGA-EP-A2KA	1.71781	1	0.721766	0.0581086	0.846553	0.459117	0.668664	0.0687396	0.724594	low
TCGA-ZP-A9D1	0.0575342	0	0.780478	0.670931	0.332622	0.330099	1.10434	0.315566	1.0448	high
TCGA-DD-A115	6.96438	1	0.146003	0.263635	0.487281	0.751892	0.328722	0.183963	0.402826	low
TCGA-5R-AAAM	0.126027	1	0.20389	0.18409	0.210015	0.366812	1.55488	0.255682	0.539703	low
TCGA-DD-A39W	2.26575	1	0.0589399	0.153416	0.505586	0.600555	0.957172	0.0749164	0.400505	low
TCGA-WQ-A9G7	0.0821918	0	0.957172	0.591296	0.567156	0.332507	0.702214	0.118891	0.941976	high
TCGA-2Y-A9H0	10.0685	0	0	0.86995	1.14267	0.94028	0.173767	0.0787464	0.650473	low
TCGA-DD-A3A3	1.46575	1	0.441165	0.411318	0.716157	0.208143	0.255199	0	0.387278	low
TCGA-2Y-A9H5	1.52055	1	0.127369	0.37629	0.585251	0.216362	0.724476	0.305562	0.445537	low
TCGA-DD-A4NI	2.23562	0	0.51167	0	0.347666	0.306962	0.678973	0.0590783	0.377825	low
TCGA-DD-A1EJ	2.75342	1	0.0784732	0.275603	0.956874	1.26123	1.91533	0	1.26984	high
TCGA-DD-AAED	2.09041	0	0.269871	0.413594	0.790605	0.338339	0.188781	0.232906	0.455595	low
TCGA-CC-A7IG	0.819178	1	0.954271	0.898944	0.989212	1.21698	0.17645	0.702569	3.29004	high
TCGA-DD-A73B	0.775342	1	0.579856	0.218843	0.339251	0.822852	0.249142	0	0.453335	low
TCGA-BW-A5NP	0.00273973	0	1.12697	0.691534	1.17907	0.576474	1.25078	0	2.33068	high
TCGA-KR-A7K0	0.178082	1	0.187641	0.291839	0.662205	0.633757	2.28623	0.161307	1.14535	high
TCGA-CC-A8HV	0.764384	1	0.378623	0.695014	1.23591	0.5065	0.377068	0.253021	0.946602	high
TCGA-DD-A4NK	3.31507	1	0.849279	0.0384362	0.379177	0.254715	0.486869	0	0.451357	low
TCGA-G3-AAV7	0.989041	0	0.572599	1.65517	1.27739	1.081	0.88885	2.18533	22.215	high
TCGA-CC-A9FU	0.00273973	0	0.565597	0.660929	2.18212	1.35123	0.883543	0	3.40904	high
TCGA-DD-AADB	3.40274	0	0.720804	1.44286	1.22897	0.890952	0.918463	0	2.28603	high
TCGA-DD-A11A	0.216438	0	0.90134	1.11583	0.498659	0.650948	0.590339	0	1.07828	high
TCGA-5C-A9VH	0.882192	0	0.147958	0.712728	0.674009	0.302524	0.314755	0.499578	0.580564	low
TCGA-CC-A3MA	0.830137	1	1.33783	0.587173	2.37315	0.590339	0.448584	0.674822	8.05198	high
TCGA-DD-A3A7	1.14795	1	0.483674	0	0.300182	1.21779	1.56706	0	0.886398	high
TCGA-BC-A10Y	1.94795	1	0.698574	1.0732	0.67428	0.642193	0.746657	0.129085	1.19735	high
TCGA-DD-A119	0.610959	1	0.767316	0.0626744	0.713256	0.404031	0.561008	0	0.595045	low
TCGA-CC-5258	0.353425	1	1.02333	1.65558	1.53695	0.616358	2.67482	0.328032	11.6124	high
TCGA-DD-A1EG	3.7589	1	0.146134	0.156655	1.26087	0.400101	1.40114	0.125387	0.838876	high
TCGA-BC-A217	3.8274	1	1.22805	0.409581	0.93017	1.63245	0.542308	0.14274	2.90778	high
TCGA-G3-AAV0	1.30411	0	0.271545	0.0396999	0.251446	0.394404	0.792022	0	0.299944	low
TCGA-BC-A10Z	0.0931507	1	0.091666	0.912956	1.33239	0.342896	2.07639	0	1.37188	high
TCGA-BC-A69I	1.06027	0	0.297485	0.0350608	0.409255	0.36614	0.295018	0.159629	0.307762	low
TCGA-RC-A7SF	1.5863	0	0.44159	0.498659	0.541515	0.681224	1.12757	0.0913952	0.796771	low
TCGA-EP-A2KC	0.0520548	1	0.304978	0.172103	0.802648	0.584578	0.406863	0.137897	0.500918	low
TCGA-2Y-A9GY	2.07397	1	0.419323	1.00791	1.22256	1.71839	0.499884	0.244522	2.38182	high
TCGA-DD-A4NO	6.15068	0	0.0586628	0	0.621618	0.503043	0.340505	0.145482	0.302751	low
TCGA-BC-A69H	1.21644	0	0.992043	0.846473	0.772477	1.83139	1.41354	0.961771	9.89993	high
TCGA-5C-AAPD	0.0547945	0	0.433066	0.249021	1.12068	1.06385	0.308011	0.457016	1.25512	high
TCGA-KR-A7K7	2.60548	0	0	0.483777	0.606632	1.11789	1.37801	0.222805	0.899953	high
TCGA-ZS-A9CE	3.4	0	0.218719	0.297485	0.882056	0.71264	1.82672	0	0.970547	high
TCGA-DD-A118	9.41644	0	0.170438	0.0942361	0.355129	0.197236	0.364797	0.0567222	0.227856	low
TCGA-ES-A2HT	1.2	1	0.146786	0.0543623	0.204266	0.201885	0.0802483	0	0.163014	low
TCGA-HP-A5N0	2.06027	1	1.44186	0	0.561595	0.314871	0.604451	0.306962	1.32622	high
TCGA-ZS-A9CF	6.60822	0	0.802979	0.167936	0.538935	0.4067	1.09116	0.211199	0.924012	high
TCGA-2Y-A9H4	3.97808	0	0.529271	0.861955	0.563549	1.43344	0.57415	0	1.10486	high
TCGA-DD-AAVR	6.88493	0	0.9489	0.170053	0.554049	0.447844	0.398898	0.236707	0.802272	low
TCGA-ED-A7PZ	0.0164384	0	0.781402	1.31174	1.21033	1.27935	0.918386	0.267955	3.71727	high
TCGA-ED-A97K	0.0164384	0	0.842939	1.14398	0.604641	0.282499	0.380619	1.16305	2.59209	high
TCGA-G3-A6UC	1.83836	0	0.785843	0	0.619084	0.136848	1.09876	0.0764223	0.668167	low
TCGA-DD-AACU	4.29315	0	0.423094	1.59321	0.922426	0.495183	2.2356	0.0870554	2.48252	high
TCGA-DD-AADR	5.55616	0	0.291486	0.164143	0.674461	0.986156	0.814263	0	0.60923	low
TCGA-DD-AADG	3.13699	0	0.579084	0.0344975	0.613626	0.74992	1.80933	0.156655	1.21939	high
TCGA-BC-A10T	2.29315	1	0.424707	0.243913	0.663846	0.981268	0.178237	0.162597	0.610086	low
TCGA-DD-AACV	4.19452	0	0.387693	0.179766	0.847676	1.22626	0.135929	0	0.620635	low
TCGA-UB-A7MF	0.586301	1	0	0.0753273	0.555129	0.724039	0.255199	0.172872	0.316914	low
TCGA-DD-AAVV	6.72603	0	0.590626	0.627046	0.810566	0.564232	0.490878	0.0903115	0.79066	low
TCGA-DD-AACJ	5.7589	0	0.0430645	0.0233263	0.422341	0.853517	0.65828	0.054779	0.345916	low
TCGA-3K-AAZ8	1.08493	0	0.583904	0.0630887	0.920751	0.319271	1.16832	0	0.735463	low
TCGA-EP-A12J	1.56164	0	0.123666	0.0343566	0.660381	0.323082	0.844466	0	0.334953	low
TCGA-DD-AADI	2.9726	0	1.052	0.44869	0.61899	0.534759	1.63928	0	1.59558	high
TCGA-NI-A4U2	4.90685	1	0.156785	0	0.24062	0.283092	0.621056	0.134615	0.25846	low
TCGA-DD-AAVS	4.99452	0	1.29078	0.980318	0.560128	0.253868	0.872789	0.547943	2.44281	high
TCGA-BC-A112	0.419178	1	0.914871	0.927972	1.54656	0.865523	0.392098	0.827006	4.76553	high
TCGA-DD-AAE6	0.386301	0	0.566864	0.500088	1.24446	0.369941	1.08997	0.386701	1.57897	high
TCGA-RC-A6M6	0.0246575	0	0.359296	1.94388	0.383939	1.19125	0.410884	0.207643	1.30323	high
TCGA-ED-A82E	1.11781	0	0.985063	1.76672	0.330903	0.734222	0.651408	1.53705	7.00915	high
TCGA-CC-A7II	1.09315	0	0.513491	1.49426	1.26706	1.64957	0.103934	0	2.041	high
TCGA-DD-AACE	5.98356	0	0.921893	0.292311	0.429	0.265437	1.51116	0	0.931294	high
TCGA-DD-AAC9	0.950685	0	0.214995	0.194213	0.582749	0.293135	0.169797	0	0.261769	low
TCGA-DD-AAEA	1.57534	0	0.252416	0.443713	0.972546	0.954717	1.63376	0	1.18597	high
TCGA-UB-AA0U	0.89589	0	1.11537	0.744936	1.56682	0.526269	1.54666	0.0803848	3.71574	high
TCGA-UB-A7MB	1.64658	0	0.374956	0.0325241	0.470615	0.908198	1.0529	0.148479	0.680957	low
TCGA-DD-AAVX	4.70685	0	0.45249	0.110096	0.637935	0.63292	0.515309	0	0.476408	low
TCGA-2Y-A9HB	0.712329	0	0.718263	0.584	0.671927	0.369606	1.15173	0.207393	1.11544	high
TCGA-G3-A3CI	0.493151	0	0.0650208	0.0698396	0.181166	0.391878	0.752406	0	0.232684	low
TCGA-DD-AACG	1.28493	1	0.24245	0	1.00267	1.42702	0.591201	0.108223	0.869531	high
TCGA-EP-A26S	1.66575	0	0.89103	0	0.879471	1.08209	1.00389	0	1.34734	high
TCGA-G3-A25S	1.13973	1	1.08678	0.539531	0.684639	1.07382	0.5431	0.238175	1.81217	high
TCGA-G3-A25U	4.48219	0	0.404358	0.0311128	0.375623	0.396708	0.385486	0.0727232	0.324923	low

## Sheet: Sheet6
Table S6 Clinical informaotion of HCC
Id	futime	fustat	Age	Gender	Grade	Stage	T	M	N
TCGA-DD-A1EA	2415	0	68	MALE	G2	Stage II	T2	M0	N0
TCGA-KR-A7K0	65	1	65	MALE	G1	Stage I	T1	M0	N0
TCGA-DD-A4NS	2456	1	61	FEMALE	G2	Stage I	T1	M0	N0
TCGA-CC-A5UC	347	1	63	MALE	G3	Stage IIIA	T3	M0	N0
TCGA-G3-AAV7	361	0	38	MALE	G2	Stage II	T2	M0	N0
TCGA-DD-AAED	763	0	51	MALE	G3	Stage I	T1	M0	N0
TCGA-DD-AAE0	555	0	45	FEMALE	G4	Stage IIIA	T3a	M0	N0
TCGA-CC-A3M9	300	1	45	MALE	G3	Stage IIIA	T3	M0	N0
TCGA-DD-A3A4	612	1	37	MALE	G3	Stage IIIA	T3	M0	N0
TCGA-DD-AADB	1242	0	51	MALE	G4	Stage I	T1	M0	N0
TCGA-G3-A25V	860	0	68	MALE	G2	Stage I	T1	M0	N0
TCGA-DD-AAE7	644	0	72	MALE	G2	Stage I	T1	M0	N0
TCGA-LG-A9QC	425	0	48	MALE	G2	Stage I	T1	M0	NX
TCGA-DD-AAEH	784	0	73	MALE	G2	Stage I	T1	M0	N0
TCGA-DD-AAW1	1989	0	55	MALE	G2	Stage IIIA	T3	M0	N0
TCGA-2Y-A9H9	697	0	70	MALE	G2	Stage I	T1	MX	N0
TCGA-5C-AAPD	20	0	61	MALE	G1	Stage II	T2	M0	N0
TCGA-EP-A2KA	627	1	52	FEMALE	G3	Stage IIIA	T3a	MX	NX
TCGA-DD-A73B	283	1	72	FEMALE	G2	Stage I	T1	M0	N0
TCGA-UB-A7MD	52	1	67	MALE	G3	Stage I	T1	MX	N0
TCGA-DD-A113	2425	0	55	FEMALE	G3	Stage II	T2	M0	N0
TCGA-5C-A9VH	322	0	70	MALE	G2	Stage I	T1	M0	N0
TCGA-ED-A5KG	854	0	60	FEMALE	G2	Stage II	T2	M0	N0
TCGA-BC-A10U	837	1	69	MALE	G2	unknow	T2	MX	NX
TCGA-DD-A39V	643	1	77	MALE	G3	Stage II	T2	M0	NX
TCGA-ED-A627	423	0	74	MALE	G2	Stage I	T1	M0	NX
TCGA-G3-AAV2	372	0	50	MALE	G1	Stage I	T1	M0	N0
TCGA-ZS-A9CD	1386	1	73	MALE	G2	Stage II	T2	MX	NX
TCGA-GJ-A9DB	67	1	68	MALE	G2	Stage I	T1	MX	N0
TCGA-G3-AAV4	27	1	83	FEMALE	G1	Stage I	T1	M0	N0
TCGA-DD-AADP	458	0	45	MALE	G3	Stage I	T1	M0	N0
TCGA-DD-A4NL	1711	0	46	MALE	G1	Stage I	T1	M0	N0
TCGA-CC-5261	97	1	44	MALE	G2	Stage II	T2	M0	N0
TCGA-UB-A7MC	500	0	59	MALE	G3	Stage IIIA	T3a	MX	N0
TCGA-CC-A7IF	649	1	59	MALE	G1	Stage IIIA	T3	M0	N0
TCGA-4R-AA8I	262	1	66	MALE	G2	Stage II	T2	MX	NX
TCGA-DD-A73C	701	0	65	FEMALE	G1	Stage IIIA	T3a	M0	N0
TCGA-CC-5259	250	0	60	FEMALE	G2	Stage IIIC	T4	M0	N0
TCGA-2Y-A9GW	1271	1	64	MALE	G2	Stage I	T1	MX	N0
TCGA-BC-A10S	1423	1	81	MALE	G1	unknow	T3	MX	NX
TCGA-UB-A7ME	486	0	51	MALE	G2	Stage I	T1	MX	NX
TCGA-ED-A97K	6	0	54	MALE	G2	Stage IIIA	T3a	M0	N0
TCGA-XR-A8TF	693	1	74	MALE	G1	Stage I	T1	MX	NX
TCGA-CC-A7II	399	0	54	MALE	G3	Stage IIIA	T3	M0	N0
TCGA-DD-AADQ	436	0	59	MALE	G3	Stage II	T2	M0	N0
TCGA-K7-A6G5	512	0	66	MALE	G2	Stage I	T1	MX	N0
TCGA-CC-5264	102	1	71	MALE	G2	Stage IIIA	T3	M0	N0
TCGA-DD-A39Y	171	1	67	MALE	G3	Stage I	T1	M0	NX
TCGA-ED-A8O6	56	1	50	FEMALE	G3	Stage IIIA	T3a	M0	N0
TCGA-DD-A1E9	2759	1	70	MALE	G2	Stage I	T1	M0	N0
TCGA-DD-A1EC	602	0	20	FEMALE	G3	Stage I	T1	M0	N0
TCGA-DD-A115	2542	1	53	MALE	G2	Stage IIIA	T3	M0	N0
TCGA-HP-A5MZ	91	1	78	MALE	G2	Stage I	T1	M0	NX
TCGA-DD-A1EK	558	1	64	FEMALE	G2	Stage IVB	T4	M1	N0
TCGA-DD-AAE2	638	0	51	MALE	G3	Stage I	T1	M0	N0
TCGA-CC-A5UE	272	1	48	MALE	G2	Stage IIIB	T4	M0	N0
TCGA-NI-A8LF	799	0	74	MALE	G3	Stage I	T1	MX	NX
TCGA-BW-A5NO	20	0	50	MALE	G2	Stage IIIA	T3a	MX	NX
TCGA-CC-A5UD	304	1	45	MALE	G2	Stage IIIA	T3	M0	N0
TCGA-DD-A1EF	394	1	57	FEMALE	G3	Stage I	T1	M0	N0
TCGA-GJ-A3OU	879	0	59	MALE	G2	Stage I	T1	MX	NX
TCGA-DD-AAVU	2202	0	46	MALE	G2	Stage II	T2	M0	N0
TCGA-G3-A6UC	671	0	65	MALE	G2	Stage IIIB	T3b	M0	N0
TCGA-CC-A9FU	0	0	52	FEMALE	G2	Stage IIIA	T3a	M0	N0
TCGA-DD-AAD3	1295	0	43	MALE	G2	Stage I	T1	M0	N0
TCGA-2Y-A9GU	1939	0	55	FEMALE	G2	Stage I	T1	MX	NX
TCGA-MI-A75G	698	0	63	MALE	G2	Stage II	T2	M0	N0
TCGA-FV-A4ZP	2486	1	78	MALE	G2	Stage IIIA	T3	M0	NX
TCGA-PD-A5DF	639	1	58	FEMALE	G2	Stage IIIB	T4	M0	N0
TCGA-DD-A3A9	931	1	64	FEMALE	G2	Stage IVB	T4	M1	N0
TCGA-DD-AACA	2301	0	65	MALE	G3	Stage I	T1	M0	N0
TCGA-DD-AAW2	1855	0	69	MALE	G2	Stage I	T1	M0	N0
TCGA-DD-AADD	1231	0	51	MALE	G4	Stage I	T1	M0	N0
TCGA-XR-A8TG	898	0	58	MALE	G2	Stage I	T1	M0	NX
TCGA-UB-AA0V	314	0	69	FEMALE	G1	Stage I	unknow	MX	NX
TCGA-CC-A7IE	217	1	57	MALE	G2	Stage IIIA	T3	M0	N0
TCGA-BC-A69I	387	0	69	MALE	G1	Stage I	T1	M0	N0
TCGA-DD-AAE3	566	0	50	MALE	G2	Stage I	T1	M0	N0
TCGA-CC-A1HT	101	1	50	MALE	G3	Stage IIIA	T3	M0	N0
TCGA-ZP-A9D1	21	0	56	FEMALE	G2	unknow	T1	MX	NX
TCGA-EP-A3JL	303	0	76	MALE	G2	Stage I	T1	MX	NX
TCGA-CC-A7IL	278	1	61	MALE	G1	Stage IIIA	T3	M0	N0
TCGA-CC-5263	129	1	35	MALE	G1	Stage IIIA	T3	M0	N0
TCGA-G3-A25X	1779	0	73	MALE	G3	Stage II	T2	M0	N0
TCGA-WQ-A9G7	30	0	71	FEMALE	G3	unknow	T3a	M0	NX
TCGA-G3-A25Z	655	0	58	MALE	G2	Stage I	T1	M0	N0
TCGA-DD-AACX	170	0	66	MALE	G3	Stage II	T2	M0	N0
TCGA-DD-AAE6	141	0	59	FEMALE	G2	Stage I	T1	M0	N0
TCGA-UB-AA0U	327	0	60	MALE	G2	Stage II	T2	MX	NX
TCGA-RG-A7D4	1098	0	69	MALE	G2	Stage II	T2	M0	N0
TCGA-MI-A75I	630	0	61	MALE	G1	unknow	T2	MX	NX
TCGA-DD-AAVX	1718	0	38	MALE	G2	Stage II	T2	M0	N0
TCGA-EP-A2KC	19	1	62	MALE	G3	Stage I	T1	MX	NX
TCGA-DD-AADN	898	0	59	MALE	G4	Stage I	T1	MX	NX
TCGA-DD-A4NV	2398	0	61	MALE	G1	Stage IIIA	T3	M0	N0
TCGA-T1-A6J8	23	0	68	MALE	G2	unknow	T1	M0	NX
TCGA-DD-A4NK	1210	1	80	FEMALE	G2	Stage IIIA	T3	M0	N0
TCGA-CC-A7IJ	382	0	56	MALE	G3	Stage II	T2	M0	N0
TCGA-DD-AADR	2028	0	58	MALE	G3	Stage I	T1	M0	N0
TCGA-DD-A4NH	917	0	65	FEMALE	G3	Stage IIIB	T3b	M0	N0
TCGA-BD-A2L6	1363	0	69	MALE	G2	unknow	T2	MX	NX
TCGA-G3-A3CG	673	0	80	MALE	G2	Stage I	T1	M0	N0
TCGA-RC-A6M3	0	0	24	MALE	G3	Stage II	T2	M0	N0
TCGA-DD-AACB	2324	0	74	FEMALE	G3	Stage I	T1	M0	N0
TCGA-BC-A10Y	711	1	76	MALE	G3	unknow	T4	MX	NX
TCGA-CC-A9FW	248	0	68	MALE	G2	Stage IIIA	T3	M0	N0
TCGA-DD-A1EL	415	1	23	MALE	G3	Stage II	T2	M0	N0
TCGA-DD-AAEE	810	0	55	MALE	G4	Stage I	T1	M0	N0
TCGA-BC-A10W	91	1	50	MALE	G3	unknow	T4	MX	NX
TCGA-CC-A8HU	344	1	39	FEMALE	G3	Stage IIIA	T3	M0	N0
TCGA-RC-A7SK	472	0	59	MALE	G3	Stage I	T1	M0	N0
TCGA-CC-5258	129	1	48	MALE	G2	Stage II	T2	M0	N0
TCGA-UB-A7MF	214	1	56	MALE	G2	Stage IIIA	T3a	MX	NX
TCGA-DD-AACL	107	1	66	FEMALE	G3	Stage I	T1	M0	N0
TCGA-BC-A10T	837	1	76	MALE	G1	unknow	T4	MX	NX
TCGA-DD-AACE	2184	0	62	MALE	G3	Stage I	T1	M0	N0
TCGA-BC-A110	2116	1	51	FEMALE	G1	unknow	T1	MX	NX
TCGA-ED-A7PY	390	0	20	FEMALE	G3	Stage II	T2	M0	NX
TCGA-DD-A4NR	9	1	85	FEMALE	G3	Stage I	T1	M0	N0
TCGA-BC-A8YO	562	0	66	FEMALE	G3	Stage IIIC	T4	M0	N0
TCGA-DD-AADU	554	0	60	MALE	G3	Stage II	T2	M0	N0
TCGA-BC-A10Z	34	1	62	FEMALE	G2	Stage I	T1	MX	N0
TCGA-DD-AACK	9	0	70	MALE	G2	Stage I	T1	M0	N0
TCGA-DD-AAEK	1067	0	51	MALE	G3	Stage II	T2	M0	N0
TCGA-DD-AAW3	1633	0	69	MALE	G2	Stage I	T1	M0	N0
TCGA-2Y-A9GZ	848	1	82	FEMALE	G2	Stage II	T2	MX	NX
TCGA-DD-A73F	1085	0	77	FEMALE	G1	Stage I	T1	M0	N0
TCGA-DD-AACS	1804	0	39	MALE	G3	Stage I	T1	M0	N0
TCGA-ED-A66Y	296	1	51	FEMALE	G3	Stage IIIA	T3a	M0	N0
TCGA-G3-A3CJ	594	0	52	MALE	G2	Stage II	T2	M0	N0
TCGA-2Y-A9H2	1731	0	64	FEMALE	G3	Stage I	T1	MX	N0
TCGA-ED-A7PZ	6	0	61	MALE	G2	Stage II	T2	M0	NX
TCGA-DD-AACI	1618	0	69	MALE	G3	Stage II	T2	M0	N0
TCGA-DD-A116	1622	1	68	MALE	G3	Stage IIIA	T3	M0	N0
TCGA-DD-AAEG	719	0	59	FEMALE	G3	Stage I	T1	M0	N0
TCGA-DD-A114	1149	1	42	MALE	G3	Stage II	T2	M0	unknow
TCGA-ZS-A9CF	2412	0	64	MALE	G2	Stage II	T2	MX	NX
TCGA-RC-A6M6	9	0	75	MALE	G3	Stage II	T2	M0	NX
TCGA-5R-AA1C	520	0	57	MALE	G2	Stage II	T2	M0	N0
TCGA-CC-5262	103	1	67	MALE	G1	Stage IIIC	T4	M0	N0
TCGA-DD-AACO	1876	0	40	MALE	G3	Stage I	T1	M0	N0
TCGA-ZP-A9CY	782	0	66	FEMALE	G1	unknow	T1	MX	NX
TCGA-ZP-A9D4	395	0	64	FEMALE	G1	unknow	T1	MX	NX
TCGA-ZS-A9CE	1241	0	79	FEMALE	G1	Stage II	T2	MX	NX
TCGA-DD-AAVS	1823	0	56	MALE	G2	Stage I	T1	M0	N0
TCGA-XR-A8TC	1339	0	43	FEMALE	G2	Stage I	T1	MX	NX
TCGA-DD-A39W	827	1	29	FEMALE	G2	Stage III	T3	M0	N0
TCGA-BC-A69H	444	0	64	MALE	G3	Stage II	T2	M0	NX
TCGA-DD-A4NA	1008	0	67	FEMALE	G3	Stage IIIC	T2	M0	N1
TCGA-MI-A75E	507	0	61	MALE	G2	Stage IIIC	T4	M0	N0
TCGA-DD-AAVZ	1900	0	38	MALE	G2	Stage I	T1	M0	N0
TCGA-G3-A5SL	621	0	70	MALE	G2	Stage II	T2	M0	NX
TCGA-ED-A7XP	400	0	53	FEMALE	G3	Stage II	T2	M0	N0
TCGA-EP-A2KB	596	1	46	FEMALE	G2	Stage I	T1	MX	NX
TCGA-DD-A4NI	816	0	67	MALE	G2	Stage II	T2	M0	NX
TCGA-CC-A9FV	0	0	57	MALE	G2	Stage IIIA	T3	M0	N0
TCGA-WQ-AB4B	395	0	62	MALE	G2	Stage II	T2	M0	NX
TCGA-G3-AAV1	359	1	51	MALE	G3	Stage IIIC	T4	M0	N0
TCGA-CC-A3MC	363	0	54	MALE	G2	Stage IIIA	T3	M0	N0
TCGA-G3-AAUZ	480	0	48	MALE	G2	Stage I	T1	M0	N0
TCGA-DD-AACM	1769	0	48	MALE	G3	Stage II	T2	M0	N0
TCGA-DD-A11D	1560	1	57	FEMALE	G2	Stage I	T1	M0	N0
TCGA-DD-AACF	365	1	68	MALE	G3	Stage I	T1	M0	N0
TCGA-BD-A3EP	409	0	75	FEMALE	G2	Stage I	T1	M0	N0
TCGA-ED-A4XI	819	0	58	MALE	G3	Stage II	T2	M0	N0
TCGA-DD-A11A	79	0	67	MALE	G3	Stage I	T1	M0	N0
TCGA-QA-A7B7	94	0	48	MALE	G2	Stage II	T2	MX	NX
TCGA-DD-AADL	636	0	58	MALE	G4	Stage I	T1	M0	N0
TCGA-2Y-A9H6	357	0	68	FEMALE	G2	Stage I	T1	MX	NX
TCGA-2Y-A9GY	757	1	64	FEMALE	G3	Stage II	T2	MX	NX
TCGA-DD-A73E	44	0	66	MALE	G1	Stage I	T1	M0	N0
TCGA-RC-A7SF	579	0	66	MALE	G2	Stage I	T1	M0	N0
TCGA-BC-A3KG	680	0	68	FEMALE	G3	Stage II	T2	M0	N0
TCGA-DD-AAVP	2752	0	48	MALE	G1	Stage I	T1	M0	N0
TCGA-ED-A459	910	0	47	MALE	G2	Stage II	T2	M0	N0
TCGA-DD-AACW	1424	0	43	MALE	G3	Stage I	T1	M0	N0
TCGA-3K-AAZ8	396	0	65	MALE	G1	Stage IIIB	T3b	MX	NX
TCGA-G3-A7M5	447	0	76	MALE	G2	Stage I	T1	MX	NX
TCGA-FV-A3R2	194	1	75	MALE	unknow	Stage I	T1	MX	NX
TCGA-BD-A3ER	1115	0	62	MALE	G2	Stage II	T2	MX	NX
TCGA-DD-AADY	555	0	55	FEMALE	G2	Stage I	T1	M0	N0
TCGA-DD-AACY	1450	0	61	MALE	G3	Stage I	T1	M0	N0
TCGA-DD-A1EI	183	0	46	MALE	G2	Stage I	T1	M0	N0
TCGA-2Y-A9HB	260	0	66	MALE	G2	Stage I	T1	MX	NX
TCGA-CC-A123	219	0	24	FEMALE	G1	Stage IIIA	T3	M0	N0
TCGA-XR-A8TE	925	0	16	MALE	G1	Stage IIIA	T3	MX	N0
TCGA-CC-A8HT	140	1	74	MALE	G2	Stage IIIA	T3	M0	N0
TCGA-G3-A5SM	520	0	58	MALE	G3	Stage II	T2	M0	NX
TCGA-ES-A2HS	688	1	80	MALE	G2	Stage I	T1	MX	NX
TCGA-FV-A2QQ	729	0	80	MALE	G2	Stage I	T1	MX	N0
TCGA-DD-AACU	1567	0	59	MALE	G3	Stage I	T1	M0	N0
TCGA-RC-A7SH	468	0	42	MALE	G3	Stage II	T2	M0	N0
TCGA-ZP-A9D2	765	1	51	MALE	G2	unknow	T2	MX	NX
TCGA-DD-AACT	1562	0	69	FEMALE	G2	Stage I	T1	M0	N0
TCGA-DD-AADG	1145	0	70	MALE	G3	Stage IIIA	T3a	M0	N0
TCGA-2Y-A9H0	3675	0	49	MALE	G1	Stage IIIA	T3	M0	N0
TCGA-G3-AAV6	65	1	53	FEMALE	G3	Stage IIIA	T3a	M0	N0
TCGA-DD-A73D	693	0	68	FEMALE	G1	Stage II	T2	MX	NX
TCGA-FV-A2QR	581	1	75	MALE	G1	Stage I	T1	M0	N0
TCGA-DD-AADK	1049	0	68	FEMALE	G3	Stage II	T2	M0	N0
TCGA-DD-A4NE	660	1	75	FEMALE	G3	Stage IIIA	T3a	M0	N0
TCGA-CC-A7IG	299	1	47	MALE	G2	Stage II	T2	M0	N0
TCGA-DD-A1EB	2017	0	72	FEMALE	G2	Stage I	T1	M0	N0
TCGA-DD-A118	3437	0	77	FEMALE	G2	Stage II	T2	M0	N0
TCGA-5R-AAAM	46	1	65	FEMALE	G2	Stage II	T2	M0	N0
TCGA-DD-AAVQ	2728	0	38	MALE	G2	Stage I	T1	M0	N0
TCGA-G3-A25U	1636	0	63	FEMALE	G3	Stage I	T1	M0	N0
TCGA-G3-A7M8	430	0	31	MALE	G1	Stage I	T1	MX	NX
TCGA-DD-A3A5	3125	1	66	FEMALE	G2	Stage III	T3	M0	N0
TCGA-DD-AACZ	171	1	63	FEMALE	G4	Stage I	T1	M0	N0
TCGA-BC-A217	1397	1	75	FEMALE	G3	Stage II	T2	M0	NX
TCGA-ED-A7XO	427	0	29	MALE	G2	Stage IIIA	T3a	M0	N0
TCGA-FV-A495	1	0	51	FEMALE	G2	Stage II	T2	M0	NX
TCGA-DD-A1EH	1495	0	23	MALE	G3	Stage III	T3	M0	N0
TCGA-FV-A23B	1852	1	70	FEMALE	unknow	Stage II	T2	M0	N0
TCGA-MI-A75C	291	0	64	MALE	G3	Stage I	T1	M0	N0
TCGA-DD-A4NP	3308	0	32	MALE	G3	Stage I	T1	M0	N0
TCGA-DD-AADF	115	1	64	FEMALE	G4	Stage I	T1	M0	N0
TCGA-DD-AAEA	575	0	65	MALE	G3	Stage I	T1	M0	N0
TCGA-EP-A3RK	363	0	73	MALE	G2	Stage IIIA	T3a	MX	NX
TCGA-BC-4072	1490	1	74	FEMALE	G3	Stage IIIA	T3	M0	N0
TCGA-FV-A3I0	848	0	76	FEMALE	G2	Stage II	T2	M0	NX
TCGA-UB-A7MB	601	0	24	MALE	G3	Stage II	T2	MX	NX
TCGA-ZP-A9CZ	706	0	72	MALE	G1	unknow	T1	MX	NX
TCGA-MI-A75H	747	0	77	MALE	unknow	unknow	unknow	MX	NX
TCGA-G3-A5SJ	698	0	59	MALE	G2	Stage I	T1	M0	NX
TCGA-DD-AAD0	137	0	73	FEMALE	G2	Stage I	T1	M0	N0
TCGA-ED-A82E	408	0	60	FEMALE	G2	Stage IIIA	T3a	M0	N0
TCGA-BC-A5W4	547	1	69	MALE	G3	Stage IIIA	T3a	M0	NX
TCGA-DD-AAEI	1531	0	72	MALE	G2	Stage I	T1	M0	N0
TCGA-2Y-A9GT	1624	1	51	MALE	G2	Stage I	T1	MX	NX
TCGA-XR-A8TD	1030	0	49	FEMALE	G3	Stage IIIB	T3	M0	N0
TCGA-2Y-A9H4	1452	0	68	MALE	G2	Stage I	T1	MX	N0
TCGA-DD-AACD	381	1	48	MALE	G4	Stage I	T1	M0	N0
TCGA-BC-A112	153	1	80	MALE	G2	unknow	T3	MX	NX
TCGA-2Y-A9GV	2532	1	54	FEMALE	G1	Stage I	T1	MX	NX
TCGA-DD-AADJ	1066	0	70	FEMALE	G3	Stage I	T1	M0	N0
TCGA-CC-5260	87	1	61	FEMALE	G1	Stage IIIC	T4	M0	N0
TCGA-LG-A6GG	387	0	79	FEMALE	G2	Stage II	T2	M0	NX
TCGA-G3-AAV0	476	0	58	MALE	G2	Stage I	T1	M0	N0
TCGA-DD-AACQ	432	1	50	MALE	G3	Stage II	T2	M0	N0
TCGA-KR-A7K7	951	0	61	FEMALE	G1	Stage II	T2	M0	N0
TCGA-DD-A4NJ	928	0	54	FEMALE	G2	Stage II	T2	M0	N0
TCGA-DD-AAVV	2455	0	56	MALE	G3	Stage II	T2	M0	N0
TCGA-DD-AAC8	16	1	72	MALE	G3	Stage I	T1	M0	N0
TCGA-G3-A25W	935	0	79	FEMALE	G2	Stage IIIB	T3b	M0	N0
TCGA-WJ-A86L	345	0	68	FEMALE	G2	Stage I	T1	MX	NX
TCGA-CC-A3MB	315	1	36	MALE	G1	Stage IIIA	T3	M0	N0
TCGA-G3-A7M7	361	0	65	MALE	G1	Stage I	T1	MX	NX
TCGA-DD-AADC	425	1	53	MALE	G3	Stage I	T1	M0	N0
TCGA-DD-AACC	1685	1	61	MALE	G2	Stage I	T1	M0	N0
TCGA-G3-A25T	1553	0	45	FEMALE	G2	Stage IIIA	T3	M0	N0
TCGA-G3-A3CH	780	0	53	MALE	G2	Stage IIIA	T3a	M0	N0
TCGA-HP-A5N0	752	1	90	FEMALE	unknow	unknow	TX	M0	NX
TCGA-DD-A3A7	419	1	67	MALE	G3	Stage IIIB	T3b	M0	N0
TCGA-BC-4073	849	0	73	MALE	G3	Stage IIIA	T3	MX	N0
TCGA-2Y-A9HA	36	1	70	MALE	G2	Stage II	T2	MX	NX
TCGA-WX-AA44	615	0	64	FEMALE	G3	Stage I	T1	MX	NX
TCGA-DD-A39Z	601	1	43	FEMALE	G2	Stage II	T2	M0	NX
TCGA-DD-AAD5	1345	0	54	MALE	G3	Stage I	T1	M0	N0
TCGA-2Y-A9H7	1168	0	81	FEMALE	G2	Stage I	T1	MX	N0
TCGA-DD-A1EJ	1005	1	71	FEMALE	G2	Stage IIIC	T1	M0	N1
TCGA-DD-A4NG	802	1	77	MALE	G2	Stage IIIA	T3a	M0	NX
TCGA-CC-A9FS	211	0	55	MALE	G2	Stage II	T2	M0	N0
TCGA-DD-A4NO	2245	0	65	MALE	G1	Stage I	T1	M0	N0
TCGA-DD-AAVY	1970	0	56	MALE	G2	Stage IIIA	T3	M0	N0
TCGA-G3-A25Y	452	1	52	FEMALE	G3	Stage I	T1	M0	N0
TCGA-BC-A3KF	8	0	66	FEMALE	G2	Stage I	T1	M0	NX
TCGA-DD-A119	223	1	40	MALE	G3	Stage IV	T3a	M1	N0
TCGA-DD-AAVR	2513	0	44	MALE	G2	Stage I	T1	M0	N0
TCGA-UB-A7MA	848	0	62	FEMALE	G2	Stage II	T2b	M0	N0
TCGA-ZS-A9CG	341	0	55	MALE	G2	Stage II	T2	MX	NX
TCGA-ES-A2HT	438	1	54	MALE	G2	Stage I	T1	MX	NX
TCGA-G3-A7M9	56	1	70	MALE	G2	Stage IIIB	T3b	MX	NX
TCGA-DD-AADI	1085	0	43	FEMALE	G3	Stage I	T1	M0	N0
TCGA-CC-A7IK	262	1	59	MALE	G3	Stage IIIA	T3	M0	N0
TCGA-DD-AADW	587	0	48	MALE	G3	Stage I	T1	M0	N0
TCGA-FV-A4ZQ	12	0	52	MALE	G2	Stage I	T1	M0	NX
TCGA-DD-AADM	12	1	58	MALE	G3	Stage II	T2	M0	N0
TCGA-DD-AAW0	2015	0	54	MALE	G2	Stage I	T1	M0	N0
TCGA-K7-AAU7	359	0	61	MALE	G2	Stage II	T2a	MX	NX
TCGA-ED-A8O5	406	0	59	FEMALE	G3	Stage IIIA	T3a	M0	N0
TCGA-DD-A73G	3478	0	73	FEMALE	G3	Stage I	T1	M0	N0
TCGA-DD-A11B	14	1	73	MALE	G2	Stage I	T1	M0	N0
TCGA-WX-AA46	756	0	61	MALE	G1	Stage II	T2	MX	NX
TCGA-ED-A66X	406	0	35	MALE	G3	Stage IIIA	T3a	M0	N0
TCGA-BC-A10X	770	1	52	FEMALE	G2	Stage IIIA	T3a	MX	N0
TCGA-DD-AADS	474	0	63	MALE	G2	Stage I	T1	M0	N0
TCGA-MR-A520	229	0	58	MALE	G1	Stage I	T1	MX	NX
TCGA-LG-A9QD	366	0	68	MALE	G2	Stage IIIA	T3a	M0	N0
TCGA-FV-A496	10	0	84	FEMALE	G2	Stage I	T1	M0	NX
TCGA-5C-A9VG	328	0	58	MALE	G2	Stage II	T2	M0	N0
TCGA-BC-A10R	308	1	66	FEMALE	G2	unknow	T3	MX	NX
TCGA-DD-AA3A	410	1	81	FEMALE	G4	Stage I	T1	MX	N0
TCGA-DD-A73A	728	0	71	MALE	G2	Stage I	T1	M0	N0
TCGA-BW-A5NQ	0	0	63	MALE	G3	Stage I	T1	MX	NX
TCGA-DD-A4NB	989	0	25	MALE	G2	Stage I	T1	M0	N0
TCGA-DD-AADO	453	0	55	MALE	G3	Stage I	T1	M0	N0
TCGA-FV-A3R3	366	1	38	FEMALE	G2	Stage I	T1	MX	NX
TCGA-RC-A7SB	588	0	53	MALE	G2	Stage II	T2	M0	N0
TCGA-DD-AAD2	658	0	66	MALE	G2	Stage I	T1	M0	N0
TCGA-DD-A1EG	1372	1	76	MALE	G3	Stage I	T1	M0	N0
TCGA-G3-A3CI	180	0	71	MALE	G2	Stage I	T1	M0	N0
TCGA-DD-AAD1	564	0	51	FEMALE	G4	Stage I	T1	M0	N0
TCGA-DD-A11C	662	0	69	MALE	G3	Stage I	T1	M0	N0
TCGA-WX-AA47	556	1	33	FEMALE	G2	Stage IIIA	T3a	MX	NX
TCGA-NI-A4U2	1791	1	71	MALE	G1	Stage IIIA	T3	MX	NX
TCGA-2Y-A9H3	1516	0	45	MALE	G1	Stage II	T2	MX	NX
TCGA-BC-A216	1351	0	62	FEMALE	G2	Stage IIIA	T3	M0	NX
TCGA-2Y-A9H5	555	1	59	FEMALE	G3	Stage I	T1	MX	N0
TCGA-EP-A12J	570	0	62	MALE	G1	Stage I	T1	MX	NX
TCGA-DD-AACP	415	0	64	MALE	G3	Stage I	T1	M0	N0
TCGA-DD-A3A2	2131	1	76	FEMALE	G1	Stage I	T1	M0	N0
TCGA-DD-A3A0	785	1	70	MALE	G2	Stage I	T1	M0	NX
TCGA-DD-A4ND	2746	0	56	FEMALE	G3	Stage I	T1	M0	N0
TCGA-G3-AAV5	354	0	67	MALE	G2	Stage II	T2	M0	N0
TCGA-DD-AAEB	478	0	60	MALE	G2	Stage I	T1	M0	N0
TCGA-2Y-A9H8	633	1	85	FEMALE	G2	unknow	T1	MX	NX
TCGA-G3-A25S	416	1	64	MALE	G2	Stage I	T1	M0	N0
TCGA-RC-A6M5	15	0	20	FEMALE	G2	Stage IVA	T1	M0	N1
TCGA-DD-AAE4	608	0	49	FEMALE	G1	Stage I	T1	M0	N0
TCGA-DD-AACH	195	1	69	MALE	G3	Stage II	T2	M0	N0
TCGA-DD-AAD8	1219	0	73	FEMALE	G2	Stage I	T1	M0	N0
TCGA-CC-A7IH	365	0	58	MALE	G1	Stage IIIA	T3	M0	N0
TCGA-DD-AAE9	722	0	69	MALE	G3	Stage I	T1	M0	N0
TCGA-DD-AADA	1233	0	66	FEMALE	G3	Stage I	T1	M0	N0
TCGA-DD-A39X	1694	1	78	FEMALE	G2	Stage I	T1	M0	NX
TCGA-DD-AADE	1202	0	50	MALE	G4	Stage I	T1	M0	N0
TCGA-K7-A5RG	519	0	66	MALE	G1	Stage I	T1	MX	NX
TCGA-DD-AAVW	2317	0	35	MALE	G2	Stage I	T1	M0	N0
TCGA-G3-A5SI	768	1	44	MALE	G2	Stage II	T2	M0	N0
TCGA-MR-A8JO	330	0	34	MALE	G3	Stage I	T1	MX	N0
TCGA-DD-AAE1	552	0	52	MALE	G3	Stage I	T1	M0	N0
TCGA-DD-A4NN	899	1	56	FEMALE	G3	Stage I	T1	M0	N0
TCGA-BW-A5NP	0	0	26	FEMALE	G3	Stage IV	T2	M1	N0
TCGA-CC-A8HV	279	1	51	FEMALE	G2	Stage II	T2	M0	N0
TCGA-G3-A3CK	585	0	61	MALE	G2	Stage I	T1	M0	N0
TCGA-EP-A26S	608	0	70	MALE	G2	Stage I	T1	MX	N0
TCGA-2Y-A9GX	2442	0	68	MALE	G2	Stage I	T1	MX	NX
TCGA-RC-A7S9	640	0	47	FEMALE	G3	Stage I	T1	M0	N0
TCGA-YA-A8S7	412	1	68	MALE	G3	Stage IIIA	T3a	MX	N0
TCGA-DD-A3A3	535	1	45	MALE	G2	Stage I	T1	M0	N0
TCGA-O8-A75V	538	0	54	MALE	G2	Stage I	T1	MX	NX
TCGA-ZP-A9D0	1091	0	67	FEMALE	G1	unknow	T1	MX	NX
TCGA-DD-A1EE	349	1	73	MALE	G3	Stage IIIA	T3	M0	N0
TCGA-DD-A3A6	3258	1	72	FEMALE	G2	Stage II	T2	M0	N0
TCGA-RC-A6M4	22	0	74	FEMALE	G2	Stage IIIA	T3	MX	NX
TCGA-DD-AAD6	672	0	66	MALE	G3	Stage IIIA	T3a	M0	N0
TCGA-K7-A5RF	631	0	64	MALE	G1	Stage I	T1	MX	NX
TCGA-CC-A8HS	300	1	18	MALE	G1	Stage IIIC	T3	M0	N1
TCGA-G3-A5SK	744	0	58	MALE	G1	Stage I	T1	M0	NX
TCGA-DD-A4NQ	373	1	60	MALE	G3	Stage II	T2	M0	N0
TCGA-DD-A1ED	2301	0	68	MALE	G1	Stage I	T1	M0	N0
TCGA-G3-AAV3	412	0	58	FEMALE	G2	Stage II	T2	M0	N0
TCGA-ZP-A9CV	1088	1	59	MALE	G1	unknow	T1	MX	NX
TCGA-DD-AACV	1531	0	53	MALE	G3	Stage I	T1	M0	N0
TCGA-DD-AACG	469	1	52	MALE	G4	Stage II	T2	M0	N0
TCGA-CC-A3MA	303	1	61	MALE	G2	Stage IIIA	T3	M0	N0
TCGA-2V-A95S		0	unknow	MALE	G3	Stage II	T2	MX	NX
TCGA-2Y-A9H1	1229	1	58	MALE	G2	Stage I	T1	MX	NX
TCGA-DD-A4NF	942	0	72	MALE	G2	Stage I	T1	M0	N0
TCGA-DD-A3A1	233	1	65	MALE	G2	Stage IIIA	T3b	M0	N0
TCGA-KR-A7K2	829	0	64	MALE	G1	Stage I	T1	M0	N0
TCGA-DD-AAC9	347	0	51	MALE	G2	Stage I	T1	M0	N0
TCGA-DD-AACJ	2102	0	75	MALE	G2	Stage II	T2	M0	N0
TCGA-DD-AACN	1302	0	32	MALE	G3	Stage I	T1	M0	N0
TCGA-GJ-A6C0	31	1	75	FEMALE	G2	Stage II	T2	MX	NX
TCGA-DD-AAE8	664	0	45	MALE	G3	Stage I	T1	M0	N0
TCGA-DD-AADV	574	0	50	MALE	G3	Stage I	T1	M0	N0
TCGA-FV-A3I1	247	1	81	FEMALE	G2	Stage II	T2	MX	N0
TCGA-BC-A10Q	1135	1	72	FEMALE	unknow	unknow	T2	MX	NX
TCGA-2Y-A9GS	724	1	58	MALE	G2	unknow	T2	MX	NX
TCGA-ED-A7PX	6	0	48	FEMALE	G3	Stage II	T2	M0	NX
TCGA-DD-A3A8	11	1	75	MALE	G2	Stage II	T2	M0	N0
TCGA-G3-A7M6	632	0	60	FEMALE	G3	Stage I	T1	MX	NX
TCGA-KR-A7K8	906	0	57	MALE	G1	Stage I	T1	M0	N0
TCGA-5R-AA1D	449	0	17	FEMALE	G3	Stage IIIA	T3a	M0	N0

## Sheet: Sheet7
TableS7 cuproptosis related lncRNAs PCA
PC1	PC2	PC3	PC4	PC5	PC6
TCGA-ZP-A9CY-01A-11R-A38B-07	-1.07808	-0.411815	0.378719	0.440425	0.577401	-0.244488
TCGA-DD-AAVZ-01A-11R-A41C-07	-1.27159	-0.125495	0.245837	-0.0420261	0.150496	-0.455916
TCGA-DD-A1EC-01A-21R-A131-07	-0.210905	-0.129034	-0.0212928	-0.0636784	0.117375	-1.03936
TCGA-DD-AADN-01A-11R-A41C-07	-0.614452	-0.0937656	-0.131125	-0.459075	-0.461388	-0.208191
TCGA-DD-A1EB-01A-11R-A131-07	-1.73737	-0.647799	0.134744	0.265628	0.26567	-0.471808
TCGA-G3-A25T-01A-11R-A16W-07	2.40699	-0.676139	0.250363	-0.0145281	4.84027	0.795016
TCGA-DD-AACA-02B-11R-A41C-07	-0.500003	-0.788587	0.0861988	-0.830482	-0.157295	-0.00716067
TCGA-DD-AACA-02A-11R-A41C-07	0.037027	-1.08011	0.257792	-1.60874	-0.755001	0.445355
TCGA-DD-AACA-01A-11R-A41C-07	0.315329	-0.75923	0.0529951	-1.10003	0.417394	0.89231
TCGA-CC-A8HT-01A-11R-A36F-07	3.34409	1.48962	-1.34684	-0.834785	-1.01492	-2.64379
TCGA-WJ-A86L-01A-12R-A39D-07	0.956569	1.19941	0.728141	-0.384305	0.725012	0.0786488
TCGA-DD-AACT-01A-11R-A41C-07	-0.646249	-0.433785	0.313244	0.243604	0.137677	-0.804748
TCGA-FV-A4ZQ-01A-11R-A266-07	1.57519	1.0773	0.235226	-1.34742	-1.95193	0.351983
TCGA-DD-AADF-01A-11R-A41C-07	0.489551	-1.11456	-0.715338	-1.89471	-1.1018	1.61603
TCGA-DD-AAD5-01A-11R-A41C-07	1.74792	1.35907	0.813706	1.88632	-1.47163	0.860349
TCGA-DD-AACP-01A-11R-A41C-07	0.600281	-0.406667	-1.08209	0.337581	-0.305876	-0.0933653
TCGA-CC-5261-01A-01R-A131-07	3.49261	-0.977194	1.52674	-2.82384	-3.53227	1.53223
TCGA-LG-A9QC-01A-11R-A37K-07	-1.10279	-0.452235	0.0451954	-0.431014	-0.210131	-0.0925173
TCGA-ZS-A9CD-01A-11R-A37K-07	-0.858972	0.846216	0.566395	0.746135	-0.178171	0.22626
TCGA-DD-AADS-01A-11R-A41C-07	-0.657535	1.43024	-0.503885	0.978611	-0.0049705	1.09062
TCGA-RC-A6M3-01A-11R-A32O-07	-0.570915	-0.410888	-0.0748082	0.361641	-0.0887099	-1.68997
TCGA-DD-A4NF-01A-11R-A27V-07	0.186465	1.10895	-0.125804	-0.147804	-0.546729	-0.47827
TCGA-DD-AADA-01A-11R-A41C-07	-0.610825	-0.70877	0.0180287	-0.807004	-0.559928	-0.169466
TCGA-MI-A75I-01A-11R-A32O-07	0.58141	1.12474	-0.542119	0.423091	-0.258717	-1.19957
TCGA-2Y-A9GU-01A-11R-A38B-07	-1.7085	-0.140837	0.174055	0.286992	0.221016	-0.28235
TCGA-ED-A7PX-01A-51R-A352-07	2.47909	-1.02098	1.6541	0.128914	0.447671	-0.730449
TCGA-FV-A23B-01A-11R-A16W-07	-0.591517	0.523285	0.0405214	0.161195	0.248035	-0.1591
TCGA-DD-AACO-01A-11R-A41C-07	-0.0937161	-0.473113	-1.94846	1.14437	0.299228	0.62489
TCGA-G3-A7M7-01A-12R-A352-07	-1.4048	0.215353	0.385301	0.311324	0.0151811	-0.0210595
TCGA-MR-A8JO-01A-12R-A36F-07	0.142572	-0.456734	-0.206542	-0.0791955	-0.719451	-1.07201
TCGA-CC-5262-01A-01R-A131-07	1.88356	0.72603	-0.233942	0.587229	-1.1398	-1.57724
TCGA-DD-AADK-01A-11R-A41C-07	-0.878138	-0.784432	0.0448872	0.401098	0.717784	-0.111936
TCGA-DD-AAE1-01A-11R-A41C-07	-0.520985	-0.462491	0.0927939	-0.2764	0.259999	0.231136
TCGA-DD-AAEH-01A-11R-A41C-07	-0.587878	0.435502	0.301369	-0.220189	-0.591982	-0.363377
TCGA-DD-AAE9-01A-11R-A41C-07	-1.01621	0.8383	-0.0685523	0.524734	0.0849018	0.834088
TCGA-2Y-A9H1-01A-11R-A38B-07	-1.24495	-0.459018	-0.282329	0.175738	0.260129	-0.331742
TCGA-BC-A10U-01A-11R-A131-07	1.55531	-0.0727057	0.684906	-0.88228	1.5395	-1.4679
TCGA-FV-A4ZP-01A-12R-A266-07	-1.02311	-0.0114264	-0.718559	0.698667	0.457003	0.46095
TCGA-DD-AAVP-01A-11R-A41C-07	-0.798763	-0.432613	-0.690598	-0.0155997	-0.0676318	0.502868
TCGA-DD-A4NP-01A-11R-A28V-07	-1.16271	-0.0580965	0.225846	-0.240067	-0.13006	-0.00480178
TCGA-BC-4073-01B-02R-A131-07	3.11564	-0.0145918	2.25668	-1.26907	5.31719	-0.44631
TCGA-MI-A75E-01A-11R-A32O-07	-0.88681	0.224202	0.0674417	0.115536	0.129398	-0.665123
TCGA-G3-A7M8-01A-11R-A33R-07	-1.3038	-0.0248882	0.0921936	0.0669611	0.0138172	-0.175886
TCGA-DD-A11C-01A-11R-A131-07	-0.565983	-0.591607	-0.310404	-0.0674803	-0.141701	0.406446
TCGA-CC-A9FW-01A-11R-A37K-07	0.607807	-0.213826	-1.00085	0.213938	0.247113	-0.554034
TCGA-DD-A114-01A-11R-A131-07	1.52748	-0.957749	0.433063	-0.407343	-0.108212	-1.03403
TCGA-WX-AA46-01A-11R-A39D-07	-1.26043	0.0427415	0.360322	-0.283161	-0.194615	0.272703
TCGA-DD-AAW2-01A-11R-A41C-07	-0.79076	-0.389914	-0.0355551	-0.500312	-0.286253	-0.554816
TCGA-DD-AAD2-01A-11R-A41C-07	-1.30094	-0.298103	-0.145512	0.483582	0.100844	-0.593917
TCGA-5C-A9VG-01A-11R-A37K-07	-1.0585	-0.309705	-0.0113748	0.244677	0.196894	-0.927655
TCGA-BC-A3KF-01A-11R-A213-07	-0.0518265	0.916326	0.135897	0.246964	0.0737689	0.0200278
TCGA-G3-A25X-01A-11R-A16W-07	2.69045	-1.22036	-1.59174	1.30558	-0.181048	1.84159
TCGA-RG-A7D4-01A-12R-A33R-07	1.59533	0.0528047	-2.97757	0.702719	0.22435	1.48321
TCGA-G3-AAV4-01A-11R-A38B-07	-0.959356	0.16626	-0.235	0.321174	0.0142504	-0.825341
TCGA-DD-AAD0-01A-11R-A41C-07	1.03835	2.94242	1.54669	-0.508894	0.0317956	2.24581
TCGA-DD-AACN-01A-11R-A41C-07	0.53909	0.193467	0.624441	-1.07347	-0.622368	-0.00275761
TCGA-BC-A10R-01A-11R-A131-07	-0.619498	-0.433417	0.26016	-0.31574	-0.184593	-0.067191
TCGA-DD-AAD3-01A-11R-A41C-07	-0.266208	-0.133917	0.15062	-0.182781	0.0103566	-0.544807
TCGA-2Y-A9GZ-01A-11R-A39D-07	-0.792033	0.24646	0.534429	0.0227559	-0.492306	0.219862
TCGA-DD-A11D-01A-11R-A131-07	-0.540221	0.69246	0.568196	-0.491909	-0.326453	0.0855384
TCGA-DD-AACQ-01A-11R-A41C-07	0.862359	-0.338981	-0.100215	-0.278016	1.53627	-0.566935
TCGA-DD-A1ED-01A-11R-A155-07	-1.13392	0.182704	0.535106	-0.113797	-0.333212	0.187081
TCGA-UB-A7MA-01A-11R-A33R-07	3.24973	0.0924341	-3.74356	1.93133	1.24325	1.92768
TCGA-DD-AAW0-01A-11R-A41C-07	-0.695796	0.0313306	0.152379	-0.292962	-0.34614	0.125864
TCGA-G3-A7M9-01A-23R-A352-07	3.15697	-0.348504	-1.4314	0.722593	0.0158572	-1.41537
TCGA-DD-AAVW-01A-11R-A41C-07	0.627911	-0.698529	0.574414	-1.61867	-0.350721	0.335943
TCGA-BD-A2L6-01A-11R-A213-07	0.113604	0.0120111	-0.940361	-0.152343	-0.230997	0.481111
TCGA-G3-A5SI-01A-31R-A27V-07	-1.02153	-0.868476	-0.13398	-0.631873	-0.184276	0.115894
TCGA-DD-AAVU-01A-11R-A41C-07	-1.10259	-0.356612	0.00658386	0.0364297	-0.024371	-0.113495
TCGA-G3-AAV2-01A-11R-A37K-07	-0.484402	-0.0517611	-0.582148	0.250477	-0.0807987	0.049087
TCGA-2Y-A9H7-01A-11R-A39D-07	-0.718092	-0.575837	-0.279847	-0.113418	-0.198616	0.227097
TCGA-EP-A2KB-01A-11R-A180-07	-0.340144	-0.255645	-0.569579	-0.20987	-0.288461	0.657085
TCGA-CC-A8HU-01A-11R-A36F-07	3.29355	0.6767	-3.026	0.505323	-0.175613	1.33688
TCGA-DD-A4NB-01A-12R-A266-07	0.445069	-1.00159	0.606693	0.126222	-0.792693	-0.668196
TCGA-PD-A5DF-01A-11R-A27V-07	-0.144801	0.806887	0.11278	0.53865	-0.182803	0.196665
TCGA-DD-A11B-01A-11R-A131-07	-0.419544	-0.12651	-0.24066	0.273766	0.0506938	0.554392
TCGA-GJ-A6C0-01A-12R-A311-07	1.83045	2.33025	0.562767	-0.394512	-1.24908	1.78995
TCGA-DD-AADW-01A-11R-A39D-07	-0.0930931	0.499599	0.258736	0.496459	0.570569	-0.723602
TCGA-DD-A1EF-01A-11R-A131-07	1.28744	1.24341	-0.492768	-0.373035	-1.23388	-0.587211
TCGA-XR-A8TG-01A-11R-A36F-07	-1.13765	-0.356796	-0.0562189	0.334066	0.0152675	-0.344243
TCGA-DD-AADJ-01A-11R-A41C-07	-0.767481	-0.701453	-0.230914	-0.489916	0.10574	0.458118
TCGA-XR-A8TF-01A-11R-A36F-07	-0.823083	-0.535821	-0.977951	0.335877	0.164516	-0.0320773
TCGA-K7-AAU7-01A-11R-A38B-07	1.45752	0.347549	-0.187806	0.0405403	0.506245	-0.132706
TCGA-DD-AAD1-01A-11R-A41C-07	1.10992	0.219114	-0.0138161	-1.09812	-0.766391	-1.42257
TCGA-ED-A7XO-01A-11R-A352-07	-0.226754	-0.683981	-0.336324	1.0694	-0.0540273	0.397741
TCGA-DD-AACH-01A-11R-A41C-07	5.18946	-5.44722	5.14004	5.92883	-2.99632	0.68477
TCGA-ZP-A9CZ-01A-11R-A38B-07	0.402492	-0.718627	-0.329734	-0.893662	-0.514628	0.227403
TCGA-CC-A7IE-01A-21R-A38B-07	-0.108045	0.282696	-0.153073	-0.235184	0.0401271	-0.27386
TCGA-MI-A75G-01A-11R-A32O-07	-0.656564	-0.360902	-0.143133	-0.423007	-0.366304	0.531253
TCGA-G3-A25Y-01A-11R-A16W-07	1.1202	0.249406	0.166313	-0.820778	-0.470106	-0.124203
TCGA-CC-A5UE-01A-11R-A28V-07	3.36038	-0.421748	-1.00283	-2.0891	-0.855118	-0.194905
TCGA-DD-A73D-01A-12R-A32O-07	-0.640207	0.418954	0.211966	-0.398346	-0.558527	-0.367678
TCGA-G3-A5SK-01A-11R-A27V-07	-1.3853	-0.625152	-0.258009	0.0712884	0.155402	-0.285599
TCGA-DD-AAD8-01A-11R-A41C-07	0.39083	0.518575	-0.354537	0.135479	0.0260783	-0.286623
TCGA-MR-A520-01A-11R-A266-07	-1.47049	-0.105183	0.158889	0.175937	0.250987	-0.134214
TCGA-G3-A7M6-01A-11R-A33R-07	2.40053	0.25716	-2.20521	0.000185948	0.0410207	0.351687
TCGA-RC-A7SB-01A-21R-A352-07	0.302347	1.99885	0.27147	0.294951	0.272423	1.15391
TCGA-DD-A1EL-01A-11R-A155-07	2.02629	2.28644	0.0383561	0.487454	0.669416	-0.525153
TCGA-5R-AA1C-01A-11R-A41C-07	-0.21971	2.15205	-0.240702	0.844331	-0.365074	0.799487
TCGA-ED-A8O5-01A-11R-A36F-07	0.586484	-0.301668	1.02841	-2.20621	-1.78767	1.21572
TCGA-2V-A95S-01A-11R-A37K-07	-0.567203	-0.0261726	-0.236288	0.118856	-0.25254	-1.04454
TCGA-CC-A3MB-01A-11R-A213-07	1.82105	-0.920037	1.26927	-2.36429	2.26129	0.797305
TCGA-G3-A5SJ-01A-11R-A27V-07	2.0095	1.40797	-1.56746	0.856135	-0.184302	-1.07307
TCGA-HP-A5MZ-01A-21R-A27V-07	-0.381211	-0.287723	0.417469	0.082568	-0.614138	0.104067
TCGA-RC-A6M4-01A-11R-A32O-07	-0.830837	0.0212826	-0.345001	0.141318	-0.0509982	-0.325827
TCGA-G3-A25Z-01A-11R-A16W-07	0.62008	-0.302793	-0.862326	-0.366842	-0.503072	0.761792
TCGA-2Y-A9GT-01A-11R-A38B-07	-0.540235	-0.0997757	-0.129931	0.584301	1.26268	0.397555
TCGA-DD-AAW1-01A-11R-A41C-07	-1.20905	1.24744	0.816956	0.302994	-0.231935	0.529794
TCGA-RC-A7SH-01A-11R-A38B-07	-0.427222	0.281342	0.829066	0.104209	0.562836	-0.525471
TCGA-ED-A66Y-01A-11R-A311-07	1.95313	-0.337692	1.09449	-1.40712	2.44289	-0.556017
TCGA-2Y-A9H6-01A-11R-A39D-07	-0.614839	-0.588101	0.312113	-0.148051	0.488635	0.036076
TCGA-FV-A495-01A-11R-A266-07	-0.659902	-0.3149	-0.961238	0.551662	0.106909	0.629171
TCGA-DD-A4NE-01A-11R-A27V-07	-0.500357	-0.243197	-0.234664	0.333586	0.108021	-1.22345
TCGA-DD-AAEG-01A-11R-A39D-07	-0.840459	-0.469956	0.175552	-0.0310298	0.219606	-0.58843
TCGA-UB-A7ME-01A-11R-A33J-07	-0.735534	-0.340015	-0.145286	0.050363	0.168299	-0.607052
TCGA-DD-A39Y-01A-11R-A213-07	2.81499	2.3322	-0.217059	-0.285322	-0.456465	-1.6169
TCGA-DD-A4NA-01A-11R-A266-07	4.04082	-0.820138	1.12751	-2.80681	1.93123	0.875311
TCGA-FV-A3I1-01A-11R-A22L-07	-0.214084	1.47151	0.139513	0.225761	-0.413988	-0.710033
TCGA-DD-A4NQ-01A-21R-A28V-07	3.16232	-0.378413	2.30796	-1.74738	3.17278	-0.100708
TCGA-DD-A4ND-01A-11R-A266-07	0.182121	2.1245	1.03015	0.106844	-0.805801	0.523057
TCGA-DD-AAVY-01A-11R-A41C-07	-1.1033	-0.407596	-0.0530664	-0.175923	-0.0252217	-0.555888
TCGA-DD-A3A6-01A-11R-A22L-07	1.26703	-0.405096	-3.84518	1.56057	0.267197	1.95651
TCGA-CC-A9FV-01A-11R-A37K-07	0.534357	-1.39703	-0.646633	-0.134969	-0.895374	1.10706
TCGA-ED-A4XI-01A-11R-A266-07	-0.432882	-0.890911	0.410315	-0.798133	-0.714742	0.19473
TCGA-LG-A6GG-01A-11R-A311-07	-0.624931	-0.138116	-0.302864	-0.255912	-0.249754	-0.0678548
TCGA-DD-AAE4-01A-11R-A41C-07	-0.701209	-0.200057	-1.61329	1.04163	0.432069	0.726358
TCGA-BW-A5NQ-01A-11R-A27V-07	4.9666	6.9512	1.35749	0.254739	-0.0459242	1.2953
TCGA-CC-5260-01A-01R-A131-07	5.16127	-1.83179	2.0355	-2.79262	2.73148	0.795998
TCGA-DD-A1EH-01A-11R-A131-07	2.21431	-0.986715	0.83074	-3.13022	-1.24907	0.740001
TCGA-G3-A3CJ-01A-11R-A213-07	-0.295274	-0.565035	-1.19537	-0.0840234	-0.100827	0.983244
TCGA-ED-A7XP-01A-11R-A352-07	0.618944	-0.236315	-0.132676	-0.643525	0.304494	-0.50606
TCGA-DD-AACZ-01A-11R-A41C-07	2.0464	5.08178	1.21732	1.30386	0.104721	0.755284
TCGA-ED-A5KG-01A-11R-A27V-07	1.3216	-0.462732	-0.800662	-1.52233	-0.708867	0.117545
TCGA-BC-A110-01A-11R-A131-07	-1.14942	0.612377	0.451031	-0.0340716	-0.166654	0.376193
TCGA-DD-AADU-01A-11R-A41C-07	-0.94918	-0.268838	0.0671072	-0.00482241	0.637412	0.0291113
TCGA-2Y-A9H2-01A-12R-A38B-07	1.48069	-0.69704	1.39814	0.437249	1.99582	-1.05102
TCGA-CC-A8HS-01A-11R-A36F-07	-0.0709418	-0.412906	-0.618436	0.651873	-0.132555	-0.346213
TCGA-2Y-A9GV-01A-11R-A38B-07	-0.145785	1.35679	0.980068	-0.169027	-0.109205	0.194809
TCGA-G3-A5SM-01A-12R-A28V-07	-0.367418	0.872169	0.705537	0.401238	0.607893	0.213904
TCGA-FV-A2QR-01A-11R-A213-07	-0.362081	0.250807	0.877899	-0.0969923	-0.733566	0.21239
TCGA-5R-AA1D-01A-11R-A38B-07	-0.457392	-0.451566	0.0396027	0.686766	0.0209252	-1.13369
TCGA-RC-A6M5-01A-11R-A32O-07	-0.840549	-0.544282	0.57944	0.0828184	0.908241	-0.24819
TCGA-FV-A2QQ-01A-11R-A22L-07	0.0244545	-0.501518	-0.289491	-0.428688	0.357612	0.480577
TCGA-2Y-A9GX-01A-11R-A38B-07	-0.296997	0.536352	0.522488	0.277677	0.358375	-0.975843
TCGA-G3-AAUZ-01A-11R-A38B-07	-1.33805	-0.560925	-0.348773	0.429889	0.227853	0.102501
TCGA-DD-AACK-01A-11R-A41C-07	0.00402974	2.76017	0.937342	0.695519	0.161887	0.468234
TCGA-DD-A3A5-01A-11R-A22L-07	-0.778865	0.492233	-0.296816	0.465664	0.357879	0.816267
TCGA-DD-AACY-01A-11R-A41C-07	-1.06973	-0.530327	-0.0102111	-0.165019	-0.169096	-0.467213
TCGA-DD-A39V-01A-11R-A213-07	0.770429	-0.0774895	-2.09298	0.541717	-0.307254	0.772465
TCGA-BD-A3EP-01A-11R-A22L-07	-0.653634	0.324184	-0.35002	0.388158	0.226166	-0.376473
TCGA-BC-A10Q-01A-11R-A131-07	0.768778	-1.14404	0.48316	-1.14151	1.41253	0.57058
TCGA-DD-A4NL-01A-11R-A28V-07	-1.37847	-0.283365	0.463639	0.159061	0.0184413	0.129421
TCGA-CC-A7IF-01A-11R-A33J-07	-0.918188	-0.748506	-0.148449	-0.132089	0.202393	-0.0690387
TCGA-DD-A73E-01A-12R-A32O-07	-0.53287	1.987	0.0267992	0.823465	-0.208978	0.505604
TCGA-CC-A123-01A-11R-A131-07	0.571229	1.83496	-0.987718	1.01992	-0.366779	0.789879
TCGA-DD-AADY-01A-11R-A41C-07	-0.699329	-0.323556	0.137548	-0.651016	-0.241192	-0.336466
TCGA-CC-A7IH-01A-11R-A33J-07	0.121755	0.277958	-0.383277	-0.482098	-0.748479	0.62682
TCGA-CC-A7IJ-01A-11R-A33R-07	2.36774	-0.205727	-2.52975	-0.294261	-1.12443	-0.613507
TCGA-DD-AACI-01A-11R-A41C-07	0.0202963	-0.732321	-0.416218	-0.751456	0.327337	0.616731
TCGA-UB-AA0V-01A-11R-A38B-07	-0.696958	0.552723	0.646179	-0.479987	-0.123282	0.340475
TCGA-CC-A7IK-01A-12R-A33R-07	1.14525	-0.194864	-1.21639	0.182044	-0.894249	-0.243379
TCGA-DD-AACC-01A-11R-A41C-07	-0.265072	-0.315094	-0.777139	0.450337	-0.251211	-0.196692
TCGA-BW-A5NO-01A-11R-A27V-07	0.54143	0.707338	-1.03582	0.909608	0.230081	-0.193908
TCGA-G3-AAV1-01A-11R-A38B-07	-0.467325	-0.461897	0.380688	0.121132	0.50685	0.253684
TCGA-2Y-A9H9-01A-21R-A39D-07	-0.91157	-0.509789	-0.15406	-0.377208	-0.0928713	-0.0258655
TCGA-GJ-A3OU-01A-31R-A38B-07	-0.418941	-0.575298	-0.285936	1.09135	-0.142592	-0.525631
TCGA-DD-AAEB-01A-11R-A41C-07	-0.0916594	-0.488255	-0.587761	0.277679	-0.465279	1.058
TCGA-KR-A7K2-01A-12R-A33R-07	-1.12387	-0.563189	-0.336661	0.657492	0.288685	-0.000919056
TCGA-EP-A3RK-01A-11R-A22L-07	1.43577	0.153661	-0.7074	0.0585158	1.55976	0.832382
TCGA-MI-A75H-01A-11R-A32O-07	-0.786374	0.915708	0.442974	0.794234	-0.345626	0.102281
TCGA-G3-A25V-01A-11R-A16W-07	-0.562491	2.73368	1.27165	0.383255	-0.618365	0.467479
TCGA-BC-A8YO-01A-11R-A37K-07	1.16323	-0.617421	-0.517562	0.190467	0.646759	0.817179
TCGA-RC-A7S9-01A-11R-A33R-07	-1.01533	-0.473671	-0.237047	-0.0791988	0.164428	-0.152794
TCGA-CC-A9FS-01A-11R-A37K-07	-1.05778	-0.816915	0.187118	-0.402467	-0.303174	0.0886759
TCGA-UB-A7MC-01A-11R-A33R-07	-0.777284	-0.663095	-0.308755	-0.0561073	0.352313	0.139316
TCGA-K7-A5RG-01A-11R-A28V-07	0.946474	2.51332	0.296195	-0.191911	-0.737165	0.411383
TCGA-FV-A3R2-01A-11R-A22L-07	-0.271838	1.82952	0.32622	0.547509	-0.0257373	-0.676629
TCGA-CC-A3MC-01A-11R-A22L-07	-0.446343	-0.547474	-0.223008	-0.632931	-0.0370359	0.225302
TCGA-XR-A8TE-01A-11R-A36F-07	-0.648302	-0.542076	0.403241	-0.729759	-0.487431	-0.0037514
TCGA-ZP-A9D2-01A-11R-A38B-07	9.04524	0.574744	-0.402661	0.102232	0.212142	-2.79534
TCGA-DD-A39X-01A-11R-A213-07	-0.0972671	0.058812	-0.639773	0.00841269	-0.434734	-0.608298
TCGA-WQ-AB4B-01A-11R-A41C-07	-0.637695	-0.350275	-0.386735	0.0720718	-0.0846337	0.455477
TCGA-CC-A1HT-01A-11R-A131-07	3.75547	1.52645	-1.57793	2.5643	0.461465	1.4561
TCGA-DD-AADL-01A-11R-A41C-07	1.30894	0.282417	-0.304003	-0.358006	0.299077	-0.74964
TCGA-UB-A7MD-01A-12R-A352-07	-0.205958	2.62479	1.18587	0.103523	-0.0392608	1.53253
TCGA-2Y-A9HA-01A-11R-A39D-07	1.00727	1.13158	0.148887	-0.238795	0.0456961	0.109949
TCGA-K7-A5RF-01A-11R-A28V-07	-1.14128	0.225042	0.717254	0.287633	-0.124169	-0.031831
TCGA-G3-AAV5-01A-11R-A37K-07	-0.606542	-0.402861	-0.886901	0.567113	0.0379593	-0.0400282
TCGA-DD-AAEI-01A-11R-A41C-07	-0.9687	1.64258	1.05994	0.120999	-0.0502646	0.454134
TCGA-2Y-A9H8-01A-11R-A39D-07	-0.498335	0.561773	0.564669	-0.0241445	0.275133	-0.0561008
TCGA-DD-A3A2-01A-11R-A213-07	-1.28175	-0.403634	0.231012	0.0538888	-0.104663	-0.075108
TCGA-CC-A5UD-01A-11R-A28V-07	2.48592	-0.446663	-1.81289	-0.814173	0.146081	1.07853
TCGA-ZP-A9D0-01A-11R-A37K-07	-1.66006	-0.699442	-0.0217383	0.0422202	0.27573	-0.117175
TCGA-BC-A10W-01A-11R-A131-07	1.91087	0.0493362	-0.226886	-0.815457	1.55455	-0.185654
TCGA-WX-AA47-01A-11R-A39D-07	-0.841902	-0.575917	-0.0541613	-0.288102	-0.295811	-0.664818
TCGA-G3-A3CK-01A-11R-A213-07	-0.215376	0.369118	0.209429	-0.388549	-0.20199	0.0766236
TCGA-G3-A3CH-01A-11R-A22L-07	-0.921136	-0.302059	0.0012557	-0.20386	0.086942	-0.541292
TCGA-DD-A1EI-01A-11R-A131-07	1.6894	0.0221084	0.203613	-0.580739	1.51706	-1.2682
TCGA-DD-AAEE-01A-11R-A41C-07	0.538306	-0.22593	-1.00567	0.232793	0.87616	0.652712
TCGA-DD-AAE3-01A-11R-A41C-07	-1.30262	-0.355007	-0.445937	0.737915	0.316441	0.131381
TCGA-DD-AACL-01A-11R-A41C-07	2.3587	0.132879	-0.894949	1.46348	1.55078	0.503181
TCGA-BC-A10X-01A-11R-A131-07	-1.22699	0.246532	0.66166	0.110163	0.0957874	0.0891655
TCGA-FV-A3R3-01A-11R-A22L-07	-0.361401	-0.301064	0.0572783	0.256876	0.717801	-1.249
TCGA-2Y-A9GW-01A-11R-A38B-07	-1.50409	-0.122367	0.0127823	0.333623	0.26028	-0.378505
TCGA-ZS-A9CG-01A-11R-A37K-07	-0.833989	-0.443741	-0.011091	0.45307	-0.230748	-0.0944001
TCGA-DD-A4NH-01A-11R-A27V-07	2.89549	-1.1666	0.922993	-1.65849	-0.983543	0.652045
TCGA-DD-AADC-01A-11R-A41C-07	3.3325	0.621814	-2.69102	0.0547203	-1.14328	-3.19343
TCGA-DD-AAD6-01A-11R-A41C-07	0.010582	-0.136256	-0.591821	-0.609521	-0.665276	-0.181194
TCGA-DD-AACD-01A-11R-A41C-07	-0.934304	-0.726209	-0.109462	-0.631203	-0.238657	0.079234
TCGA-NI-A8LF-01A-11R-A36F-07	-1.19648	-0.632945	-0.0847857	0.240972	0.196625	-0.173293
TCGA-ZP-A9D4-01A-11R-A37K-07	-0.678488	0.9587	-0.0635613	0.846552	-0.0531554	0.29734
TCGA-DD-AAE7-01A-11R-A41C-07	-0.813781	-0.847419	-0.365367	-0.110135	-0.0272001	0.294331
TCGA-DD-A39Z-01A-11R-A213-07	-0.236276	-0.173178	-0.428023	-0.473066	-0.562019	-0.953889
TCGA-DD-AACX-01A-11R-A41C-07	0.624325	0.966884	1.02618	-0.928361	0.118379	0.309004
TCGA-EP-A2KA-01A-11R-A180-07	-0.276093	-0.361455	-0.192494	-0.654223	-0.604892	-0.25764
TCGA-ZP-A9D1-01A-11R-A38B-07	-0.166292	-0.461132	0.76549	-0.567797	-0.142134	0.590511
TCGA-DD-A3A9-01A-11R-A266-07	0.943071	-1.36351	-0.252025	-1.91523	-1.33566	0.906403
TCGA-DD-A115-01A-11R-A131-07	-0.860014	-0.562244	-0.449993	0.584285	0.303301	-0.0750395
TCGA-GJ-A9DB-01A-11R-A37K-07	0.362312	0.184536	0.58322	0.340659	0.861132	-0.613893
TCGA-DD-A73G-01A-22R-A32O-07	-1.33401	-0.675094	-0.329866	0.299078	0.188459	0.00435501
TCGA-5R-AAAM-01A-12R-A41C-07	-1.15278	0.358825	0.655888	0.523757	-0.0609804	0.388094
TCGA-DD-AADQ-01A-11R-A41C-07	0.142439	1.00137	0.588255	-0.514496	-0.882275	0.357312
TCGA-DD-A39W-01A-11R-A213-07	-1.12278	0.0114224	-0.195477	0.538064	0.215737	-0.14308
TCGA-WQ-A9G7-01A-11R-A37K-07	0.0354391	-0.657553	0.338206	-1.2505	-0.352057	0.361869
TCGA-2Y-A9H0-01A-11R-A38B-07	0.170381	-0.182697	-0.875137	0.633444	0.921076	-1.09745
TCGA-DD-AAC8-01A-11R-A41C-07	1.0824	-0.982094	-0.995263	0.51027	-0.381943	1.23076
TCGA-KR-A7K8-01A-11R-A33J-07	-0.583263	-0.35698	-0.411385	-0.414099	-0.367899	0.0263581
TCGA-BC-A216-01A-11R-A155-07	0.463311	-1.21893	0.408352	0.284824	-0.947069	-0.461465
TCGA-DD-AADV-01A-11R-A39D-07	-0.222166	-0.0993518	-0.453662	0.987846	0.67449	-0.0111396
TCGA-XR-A8TC-01A-11R-A36F-07	-0.967637	-0.130754	0.630611	-0.202564	0.414783	-0.23813
TCGA-DD-A3A3-01A-11R-A22L-07	-0.814238	-0.549666	0.0477908	-0.457961	0.109064	-0.585888
TCGA-2Y-A9H5-01A-11R-A38B-07	-0.993059	-0.426235	0.464506	0.43768	0.155858	-0.4952
TCGA-DD-A4NI-01A-11R-A27V-07	-1.11567	-0.472362	0.0911504	-0.337698	-0.25095	0.121814
TCGA-DD-A1EJ-01A-11R-A155-07	0.152298	1.63852	-0.97808	1.15186	0.0992005	0.244392
TCGA-DD-AAED-01A-12R-A41C-07	-0.670332	-0.658474	0.070685	0.146258	0.125738	-0.741284
TCGA-DD-A4NR-01A-11R-A311-07	0.593892	2.87633	1.40209	0.444505	-0.216142	-0.27573
TCGA-CC-A7IG-01A-11R-A33J-07	1.9536	-1.24432	-0.480605	0.181812	-0.30783	0.474407
TCGA-WX-AA44-01A-11R-A39D-07	1.59826	0.882369	-0.155317	0.793492	-1.47256	-0.849064
TCGA-DD-A73B-01A-12R-A32O-07	-0.619166	-0.675492	-0.677402	-0.242647	0.0444199	0.48899
TCGA-ED-A459-01A-11R-A266-07	0.763128	-0.456903	-0.567555	0.375479	-0.408147	-1.24918
TCGA-DD-AAE2-01A-11R-A41C-07	-0.688909	-0.306817	0.0325928	-0.0791347	-0.390567	0.112653
TCGA-DD-AAW3-01A-11R-A41C-07	-0.683656	-0.191585	-0.0184032	-0.0784351	-0.397477	-1.12344
TCGA-BW-A5NP-01A-11R-A27V-07	1.19999	0.180591	-0.0116338	-1.63294	-0.750749	-0.110099
TCGA-DD-AA3A-01A-11R-A37K-07	2.39854	-1.89634	1.29012	2.02391	1.69513	0.729468
TCGA-XR-A8TD-01A-12R-A39D-07	-0.683876	-0.607037	-0.679303	-0.0884731	0.0780217	0.0564593
TCGA-BC-A10S-01A-22R-A131-07	-1.31367	-0.385694	-0.497741	0.370111	0.222173	0.0976807
TCGA-T1-A6J8-01A-11R-A32O-07	0.175392	-0.154849	-0.302022	0.0717388	1.41622	0.0244158
TCGA-KR-A7K0-01A-12R-A33R-07	-0.47011	1.97541	0.686398	0.756225	-0.241878	0.43849
TCGA-CC-A8HV-01A-11R-A36F-07	0.291205	-0.348361	-0.117549	0.0473394	0.107337	-1.3167
TCGA-DD-A4NK-01A-11R-A28V-07	-0.726452	-0.725984	0.0851864	-1.11139	-0.571362	0.350555
TCGA-BC-4072-01B-11R-A155-07	0.0406431	-0.272304	0.544324	0.0457093	-0.0771677	0.525633
TCGA-G3-AAV7-01A-11R-A38B-07	5.31715	-3.57898	4.02431	5.25994	-1.08454	0.0255999
TCGA-CC-A9FU-01A-11R-A37K-07	3.0291	1.16805	-2.29388	0.150238	-0.601659	-3.08338
TCGA-DD-AAE0-01A-11R-A41C-07	0.0612621	-0.359853	-0.319099	-0.182816	-0.223817	0.177441
TCGA-DD-AADB-01A-11R-A41C-07	1.54953	0.135024	-0.234307	-0.722336	1.09041	-0.551958
TCGA-DD-A11A-01A-11R-A131-07	0.435316	-0.617538	0.0902605	-1.18661	0.600697	0.573028
TCGA-5C-A9VH-01A-11R-A37K-07	-0.493445	-0.865583	0.59843	0.630908	0.39441	-0.611036
TCGA-CC-A3MA-01A-11R-A213-07	4.50494	-0.151519	-0.448904	-1.47555	-2.61944	-3.72157
TCGA-DD-A3A7-01A-11R-A22L-07	-0.298505	0.648536	-0.953668	0.500337	-0.136797	1.25695
TCGA-CC-5264-01A-01R-A131-07	2.65966	-1.17809	0.925542	-0.435428	2.04897	-0.424926
TCGA-DD-AADM-01A-11R-A41C-07	-0.277153	-0.313927	-1.14252	0.251662	0.154373	0.203165
TCGA-DD-AACF-01A-11R-A41C-07	-0.794704	-0.827293	0.0773133	-0.904161	-0.228419	-0.130731
TCGA-BC-A10Y-01A-11R-A131-07	0.363445	-0.41929	0.15883	-0.59836	0.622699	0.153613
TCGA-DD-A1EE-01A-11R-A131-07	0.221044	-0.101209	-0.457663	0.052954	-0.21302	-0.897152
TCGA-DD-A119-01A-11R-A131-07	-0.441792	-0.480378	-0.165557	-0.862669	-0.555645	-0.0732321
TCGA-DD-AACW-01A-11R-A41C-07	0.5219	-0.158665	-0.0121171	0.0194607	2.32708	0.603044
TCGA-DD-A3A8-01A-11R-A22L-07	-0.865953	-0.421923	-0.433262	-0.100144	-0.0293458	0.048149
TCGA-CC-5258-01A-01R-A131-07	3.11573	2.93448	1.83617	-0.861505	0.116742	-0.0940663
TCGA-BC-A5W4-01A-11R-A28V-07	0.0215591	-0.878272	-0.720383	-0.740393	-0.61513	0.284833
TCGA-DD-A1EG-01A-11R-A213-07	-0.270745	0.780353	0.0177944	0.382092	-0.356777	-1.34221
TCGA-DD-AACB-01A-11R-A41C-07	0.335273	0.715798	-0.861885	0.567693	-0.380894	-0.280478
TCGA-BC-A217-01A-11R-A155-07	2.12854	-0.550109	-2.19104	-0.699169	-0.747057	1.50681
TCGA-G3-AAV0-01A-11R-A37K-07	-1.39514	-0.263986	-0.0122578	0.0377135	0.0666182	0.104637
TCGA-DD-AAEK-01A-11R-A41C-07	-0.993415	-0.0147191	-0.224782	0.319851	0.348234	-0.309246
TCGA-BC-A10Z-01A-11R-A131-07	0.260653	1.99717	0.700944	0.280055	0.326766	-1.23367
TCGA-BC-A69I-01A-11R-A311-07	-1.20278	-0.694045	-0.0160908	0.113385	-0.0431444	-0.16717
TCGA-RC-A7SF-01A-11R-A352-07	-0.441858	0.0433721	-0.0685452	0.0313424	0.173436	0.228599
TCGA-EP-A2KC-01A-11R-A213-07	-0.631026	-0.420908	-0.358415	0.18844	-0.0484901	-0.530875
TCGA-ES-A2HS-01A-11R-A180-07	-0.775607	-0.451916	-0.564958	-0.196164	-0.123998	0.721349
TCGA-CC-5259-01A-31R-A213-07	-0.547692	-0.609672	-1.35627	1.2273	0.329477	0.612674
TCGA-2Y-A9GY-01A-11R-A38B-07	1.95349	-0.0435683	-2.30202	1.14834	0.849549	0.156752
TCGA-BC-A3KG-01A-11R-A213-07	2.8187	-1.07933	-2.25804	-1.17419	-0.807847	2.27162
TCGA-DD-A4NO-01A-11R-A28V-07	-1.16997	-0.471302	-0.277798	0.50629	0.0776082	-0.516353
TCGA-O8-A75V-01A-11R-A32O-07	-0.576555	0.0513777	-0.117761	-0.11787	-0.129836	-1.15979
TCGA-BC-A69H-01A-11R-A311-07	3.09506	-0.501625	-1.15487	1.59205	-0.544431	2.20405
TCGA-DD-A73C-01A-12R-A33J-07	-1.31592	-0.729072	-0.0897242	0.194748	0.0931845	0.0646504
TCGA-5C-AAPD-01A-21R-A39D-07	0.601564	-0.576355	-0.883618	0.773819	-0.347523	-0.520278
TCGA-KR-A7K7-01A-11R-A33J-07	-0.256642	0.479881	-0.614283	1.22983	0.480787	0.338015
TCGA-ZS-A9CE-01A-11R-A37K-07	-0.377374	1.29508	-0.0250575	0.441099	-0.0756358	-0.13829
TCGA-DD-A118-01A-11R-A131-07	-1.51421	-0.563573	0.106685	0.0770274	0.153738	-0.305181
TCGA-ES-A2HT-01A-12R-A180-07	-1.71611	-0.7191	0.00953705	0.0358899	0.249177	-0.212826
TCGA-CC-A5UC-01A-11R-A28V-07	0.659746	-0.0393542	0.0967311	-1.19091	0.0833175	0.521365
TCGA-HP-A5N0-01A-11R-A28V-07	0.750256	-1.22756	0.396294	-2.2812	-1.80572	1.08262
TCGA-ED-A8O6-01A-11R-A36F-07	0.698718	-0.0169482	0.418426	-0.473992	-0.71704	-1.23042
TCGA-ZS-A9CF-02A-11R-A38B-07	-0.279373	-0.00920632	0.473316	-0.567161	-0.828989	0.535138
TCGA-ZS-A9CF-01A-11R-A38B-07	-0.306564	-0.581688	0.147196	-0.689136	-0.484241	0.245675
TCGA-2Y-A9H4-01A-11R-A38B-07	0.621655	-0.253478	-1.57401	0.361025	0.863722	0.922733
TCGA-DD-A1EA-01A-11R-A131-07	-0.922017	0.281034	0.152982	0.335267	0.711586	-0.094296
TCGA-DD-AAVQ-01A-11R-A41C-07	-0.654437	-0.598096	-0.351352	-0.288462	-0.297601	-0.258636
TCGA-DD-A4NJ-01A-11R-A27V-07	1.48947	2.07002	1.48925	-0.245572	-0.067796	0.213036
TCGA-K7-A6G5-01A-11R-A311-07	-1.38379	-0.594017	0.19696	0.092248	0.00812061	-0.0321341
TCGA-DD-AACS-01A-11R-A41C-07	0.0781317	-0.797998	-0.272159	-0.672271	-0.740855	-0.00399308
TCGA-DD-AAVR-01A-11R-A41C-07	-0.0810874	-0.944623	0.0743808	-0.973117	-0.758533	0.391754
TCGA-G3-A7M5-01A-11R-A33R-07	-0.988068	0.188217	0.00286483	0.00237045	0.0552925	0.765817
TCGA-DD-A73F-01A-11R-A32O-07	-1.43599	0.226641	0.169303	0.383097	0.249599	-0.237777
TCGA-ED-A7PZ-01A-11R-A33R-07	2.08597	-0.0440519	-0.790875	-0.0965201	0.723149	0.0134026
TCGA-ED-A97K-01A-21R-A38B-07	1.38418	-2.06314	2.01963	0.637454	-0.346533	0.280604
TCGA-DD-A3A1-01A-11R-A213-07	0.52542	0.849577	0.445733	0.382367	0.682242	-0.338282
TCGA-G3-A6UC-01A-21R-A33J-07	-0.589958	-0.162337	0.392536	-0.884673	-0.760195	0.0783047
TCGA-DD-AACU-01A-11R-A41C-07	0.956584	1.88983	1.43769	-0.145813	1.39559	0.0717961
TCGA-DD-A4NG-01A-11R-A27V-07	0.608014	0.448484	0.414221	-0.528651	-0.723746	0.691271
TCGA-DD-AADR-01A-11R-A41C-07	-0.476242	-0.00496647	-0.934988	0.418204	0.128253	0.0885646
TCGA-DD-AADG-01A-11R-A41C-07	-0.243352	0.884036	0.0983538	0.125584	-0.602398	0.621908
TCGA-G3-A3CG-01A-11R-A213-07	-1.26656	-0.0442989	0.160371	0.0756094	0.12856	-0.531865
TCGA-BC-A10T-01A-11R-A131-07	-0.250499	-0.622048	-0.910287	0.324002	0.0612903	0.0893372
TCGA-FV-A496-01A-11R-A266-07	-0.258444	-0.376594	-0.220448	0.328327	0.922035	-0.219429
TCGA-DD-AACV-01A-11R-A41C-07	0.0147959	-0.365338	-1.62594	0.433665	0.134032	0.0165056
TCGA-CC-A3M9-01A-11R-A213-07	3.82942	-0.938309	-0.561908	0.961216	-2.52224	-2.82386
TCGA-UB-A7MF-01A-11R-A33J-07	-1.05486	-0.522468	-0.532492	0.752877	0.240674	-0.303099
TCGA-DD-AAVV-01A-11R-A41C-07	-0.0945138	-0.457464	-0.148292	-0.423101	0.129508	-0.293094
TCGA-ZP-A9CV-01A-11R-A38B-07	-0.441627	0.219235	0.376336	-0.196228	-0.536215	-0.76228
TCGA-4R-AA8I-01A-11R-A38B-07	0.754607	0.627136	0.0345225	0.0110619	0.401601	0.402598
TCGA-DD-AACJ-01A-11R-A41C-07	-1.09	-0.206244	-0.705874	0.71295	0.267541	0.080116
TCGA-BD-A3ER-01A-11R-A213-07	-0.782966	-0.173609	0.123721	-0.13614	-0.130047	-0.716342
TCGA-LG-A9QD-01A-11R-A38B-07	-0.923314	-0.116156	0.0808284	-0.135857	-0.310436	-0.477812
TCGA-3K-AAZ8-01A-12R-A39D-07	-0.456197	0.228202	0.0506223	-0.494711	-0.548754	-0.475939
TCGA-EP-A12J-01A-11R-A131-07	-1.24628	-0.0225327	-0.0454183	0.19061	0.0237619	-0.548605
TCGA-2Y-A9GS-01A-12R-A38B-07	2.59379	0.79456	1.26273	-0.590407	3.44918	-1.22451
TCGA-DD-AADP-01A-11R-A39D-07	-0.965315	-0.490581	-0.262357	-0.243535	-0.0994713	-0.0702567
TCGA-DD-AADI-01A-11R-A41C-07	0.329782	0.446107	0.350999	-1.31917	-0.74408	0.875248
TCGA-DD-A116-01A-11R-A131-07	-0.203302	-0.478112	-1.16945	0.449301	0.399714	0.501399
TCGA-G3-A5SL-01A-11R-A27V-07	-0.662269	0.0377368	0.148353	-0.30408	-0.417394	-0.517984
TCGA-NI-A4U2-01A-11R-A28V-07	-1.5217	-0.476815	0.160209	0.274781	0.0632633	-0.0682482
TCGA-2Y-A9H3-01A-11R-A38B-07	0.0420705	-0.910771	-0.387501	-0.689646	-0.137634	0.312769
TCGA-DD-AADO-01A-11R-A41C-07	-0.275051	0.245004	-0.263155	-0.347554	-0.369948	0.332083
TCGA-DD-AAVS-01A-11R-A41C-07	1.23577	-1.16934	1.21339	-1.64374	-0.712169	0.910217
TCGA-EP-A3JL-01A-11R-A213-07	-0.589656	-0.412386	0.0155164	0.398342	0.454722	-0.0342431
TCGA-BC-A112-01A-11R-A131-07	2.49096	-0.953528	0.126248	0.143414	-0.786972	-1.10442
TCGA-ED-A7PY-01A-11R-A33R-07	-0.932461	-0.121774	-0.228593	-0.0839267	-0.114536	0.24563
TCGA-ED-A627-01A-12R-A311-07	-0.518686	0.454302	0.132431	-0.227401	-0.176971	-0.0703451
TCGA-DD-A1EK-01A-11R-A213-07	-0.870176	0.834606	0.539498	0.415466	0.15154	-0.382234
TCGA-DD-AAE6-01A-11R-A41C-07	0.474032	0.00878365	0.358276	-0.0492743	-0.527215	-1.05254
TCGA-RC-A6M6-01A-11R-A32O-07	1.35911	-0.634502	-0.000785878	0.215797	3.08222	0.692165
TCGA-G3-AAV6-01A-21R-A37K-07	0.558146	-0.399767	-2.30678	1.95748	0.459884	0.764788
TCGA-DD-A4NS-01A-11R-A311-07	-0.229109	1.35567	0.991182	0.943961	-0.22662	0.126946
TCGA-CC-5263-01A-01R-A131-07	5.11148	-4.82287	4.51454	4.45745	-2.21372	0.873084
TCGA-MI-A75C-01A-11R-A32O-07	-0.307598	0.0400819	-0.504756	0.493466	0.457534	-0.596098
TCGA-FV-A3I0-01A-11R-A22L-07	0.89056	-1.37966	0.548262	-2.25281	-0.67374	0.94519
TCGA-ED-A82E-01A-11R-A352-07	3.1069	-2.74728	2.96434	1.47245	0.357077	1.31614
TCGA-CC-A7II-01A-11R-A33J-07	2.29437	-0.129732	-2.10563	0.408917	1.75411	-0.075161
TCGA-DD-A3A4-01A-11R-A22L-07	-0.583528	0.830728	0.89358	-0.244208	0.363593	-0.24738
TCGA-DD-AACE-01A-11R-A41C-07	-0.331185	0.239311	0.566763	-1.16381	-0.655012	0.713464
TCGA-DD-AAC9-01A-11R-A41C-07	-1.23445	-0.552535	-0.119457	-0.0351467	0.188591	-0.544191
TCGA-RC-A7SK-01A-11R-A352-07	-1.2496	-0.53465	-0.252986	0.159817	0.425338	-0.0942017
TCGA-DD-AAEA-01A-11R-A41C-07	0.0225202	1.06311	-0.510259	0.518254	0.107855	-0.14749
TCGA-UB-AA0U-01A-11R-A38B-07	1.87052	0.764863	0.0941909	-1.53299	-1.04276	-0.945391
TCGA-DD-A113-01A-11R-A131-07	-0.798981	-0.644594	0.308023	-0.0671531	0.726279	-0.657957
TCGA-UB-A7MB-01A-11R-A33R-07	-0.57582	-0.0318275	-0.545556	0.452627	-0.123186	0.446037
TCGA-DD-AAVX-01A-11R-A41C-07	-0.714632	-0.367225	-0.468356	-0.140419	-0.0926837	-0.117378
TCGA-QA-A7B7-01A-11R-A32O-07	1.37332	0.111503	-1.63476	-0.146812	-0.0691713	1.45661
TCGA-2Y-A9HB-01A-11R-A39D-07	-0.0802475	-0.144311	0.480432	-0.550448	-0.21741	0.110691
TCGA-DD-AADD-01A-11R-A41C-07	0.721977	2.32515	-0.415738	0.552756	-0.639226	-0.636145
TCGA-G3-A3CI-01A-11R-A213-07	-1.62322	-0.248071	-0.0154918	0.309293	0.282515	0.0162855
TCGA-CC-A7IL-01A-11R-A33R-07	-0.556741	-0.580877	-0.0441697	-1.06338	-0.649808	0.438354
TCGA-DD-AACG-01A-11R-A41C-07	0.32948	0.0167917	-1.9895	1.0625	0.00202011	-0.00339981
TCGA-DD-A73A-01A-12R-A32O-07	-1.23285	0.182532	0.317533	0.197231	-0.0303628	0.234269
TCGA-ED-A66X-01A-11R-A311-07	0.618053	1.86346	1.39734	-0.955862	-0.446691	0.610575
TCGA-EP-A26S-01A-11R-A16W-07	0.513996	0.00286172	-1.08815	-0.549255	-0.74673	0.514076
TCGA-G3-A25S-01A-11R-A16W-07	1.02908	-0.789764	-0.709755	-0.870777	-0.532465	0.971586
TCGA-DD-A4NN-01A-11R-A28V-07	1.22343	-0.662299	-0.560725	-1.44252	-0.357729	0.610893
TCGA-G3-A25U-01A-11R-A16W-07	-1.15614	-0.619556	-0.0917453	-0.126159	-0.0857203	-0.0123603
TCGA-YA-A8S7-01A-11R-A37K-07	1.09704	3.79238	1.18426	1.44679	-1.25098	0.0876623
TCGA-G3-AAV3-01A-11R-A37K-07	-0.0286556	0.333926	0.624248	0.259933	1.2249	-0.515085
TCGA-DD-A4NV-01A-11R-A311-07	-1.00078	0.911185	0.671885	0.497863	-0.298786	0.158398

## Sheet: Sheet8
TableS8 cuproptosis related gene PCA
PC1	PC2	PC3	PC4	PC5	PC6	PC7	PC8	PC9	PC10	PC11	PC12	PC13	PC14	PC15	PC16
TCGA_TCGA-ZP-A9CY	0.736832	-0.753477	-0.599007	0.276912	-0.815579	-0.790545	-0.181121	-0.31029	-0.569128	0.771435	-0.606532	-0.26658	0.0407103	-0.0348939	0.332534	-0.0773205
TCGA_TCGA-DD-AAVZ	-0.337714	-0.748082	1.32814	-2.46819	1.36245	1.18704	-1.81158	-0.905812	0.22952	-1.49063	-0.0743227	1.08075	-0.182375	0.819415	-0.896885	0.730684
TCGA_TCGA-DD-A1EC	-2.13675	0.0967592	0.99352	0.990866	-1.26069	-1.08465	-0.488306	0.153914	-1.45574	0.695553	0.58351	-0.531973	0.760545	0.856424	0.57066	1.65851
TCGA_TCGA-DD-AADN	3.00104	0.926139	1.17034	1.21713	-1.28973	-1.43514	-1.98031	0.948725	1.41709	2.07382	1.43768	0.303653	-1.90106	-0.580861	-0.899782	0.462244
TCGA_TCGA-DD-A1EB	-0.95029	-2.00181	1.12678	1.64268	0.267251	-1.23671	0.857958	-0.352094	-0.199468	1.21054	-0.494611	-0.408864	0.385682	0.39814	-0.863227	1.82275
TCGA_TCGA-G3-A25T	-0.24774	2.05867	1.68424	0.298985	-1.71231	-0.557813	0.298017	-0.963217	1.63505	0.97091	-0.0484351	0.066323	-1.07078	0.872552	0.447142	-0.788287
TCGA_TCGA-DD-AACA	0.30608	-1.95494	-0.795335	0.0626514	-0.0629761	0.962897	1.00305	0.48166	-0.451274	-2.16853	-2.11416	-0.0842193	-0.695526	-0.1017	-0.153448	0.377275
TCGA_TCGA-CC-A8HT	-3.44246	1.94578	-0.823141	0.965598	0.648801	0.924647	0.649249	0.48598	1.24267	0.397518	-1.31277	-0.65965	-1.54133	-0.459722	0.157269	1.13198
TCGA_TCGA-WJ-A86L	-2.24078	-0.562777	-3.72444	1.74513	-1.39429	1.79605	0.777366	-0.884384	-0.559687	0.542619	2.09523	-0.690836	0.934827	-0.869905	-0.909786	1.16272
TCGA_TCGA-DD-AACT	1.15819	0.703301	-1.04027	-1.2595	-0.504969	0.744031	-1.01934	0.00995256	-1.28592	0.414739	0.571824	-1.19291	-0.743939	-0.380944	-1.09271	-0.377514
TCGA_TCGA-FV-A4ZQ	0.157323	0.42214	-0.857338	-0.740258	1.5301	-0.215141	1.2441	0.0473708	-0.285369	0.290491	0.883899	0.0726039	-0.0977617	-0.558319	0.395355	-0.353
TCGA_TCGA-DD-AADF	1.47591	0.621128	-1.33078	1.64044	0.146243	-1.13673	-0.124007	1.22103	0.639413	-1.66157	-0.49526	-0.138794	-0.325838	-0.474821	1.11193	0.0906856
TCGA_TCGA-DD-AAD5	-0.91636	3.36511	-0.162683	-1.44743	1.62356	-0.0128111	-0.909097	-0.529098	1.71422	-0.190395	-0.530685	-0.131058	-0.434215	-0.289816	-0.0228744	-0.527239
TCGA_TCGA-DD-AACP	0.0461828	0.500162	-0.189128	-1.76456	0.679507	-0.505257	-0.0551295	-0.0600605	1.07214	-0.516273	0.793234	0.00315842	0.577733	0.541216	-0.838063	0.202299
TCGA_TCGA-CC-5261	-1.52559	-0.417998	-1.49735	-1.52648	-1.31783	-0.68272	0.147165	-0.176436	0.561387	-1.25619	0.634201	1.12498	-1.23327	0.217712	-0.919609	-0.272279
TCGA_TCGA-LG-A9QC	-0.323313	0.0170044	0.950314	-1.19806	-0.665037	0.396073	-0.0433796	0.729907	0.552794	0.688468	0.155784	-0.425683	0.270312	0.841445	-1.13794	-0.23774
TCGA_TCGA-ZS-A9CD	0.154598	-0.152022	0.228169	-1.55965	-0.91758	-0.297243	-1.16583	-0.654061	-0.1013	0.474682	0.961141	-0.597701	-0.0475936	-0.800441	-0.79503	-0.0039022
TCGA_TCGA-DD-AADS	1.81881	1.09888	-3.88578	0.0903588	0.17455	0.958062	0.434458	-0.0915983	-1.65244	-0.457981	-1.7987	1.06608	1.32256	-0.953511	-0.0246763	0.035795
TCGA_TCGA-RC-A6M3	-1.77432	0.786324	-0.108574	0.804118	-0.71527	-0.839485	-1.10165	0.434334	-0.794614	1.56353	1.04027	0.144768	0.152419	0.53698	0.490946	2.20841
TCGA_TCGA-DD-A4NF	-0.794406	-1.28155	0.430166	0.996616	-0.260607	-0.639081	-0.327528	0.541433	-0.660508	0.262671	-0.881026	0.188579	0.347487	1.33718	-0.656523	-0.826609
TCGA_TCGA-DD-AADA	-0.0928373	1.88506	1.50222	-0.448029	-1.1832	2.72678	2.37188	1.17265	-0.799398	1.24078	-0.771773	0.0885841	-1.14695	1.50804	-0.140179	-0.441692
TCGA_TCGA-MI-A75I	-0.804803	-0.463573	0.855059	-1.10901	0.185397	0.240765	-0.162609	0.406384	-0.0383572	-0.138712	-0.939645	-0.551432	0.940655	0.0326761	0.334471	0.25083
TCGA_TCGA-2Y-A9GU	0.799873	-0.215006	2.00963	1.89899	-0.460983	1.97486	-1.32156	-1.44548	0.0116398	-0.524983	1.13847	-1.41388	0.849843	-0.444057	0.413598	-0.240583
TCGA_TCGA-ED-A7PX	-1.96623	0.706516	1.00778	0.636946	-2.75973	-1.61626	0.134412	0.833735	-0.307033	0.461269	0.497764	-0.00560837	-0.253687	-0.310641	-1.13604	1.70069
TCGA_TCGA-FV-A23B	-0.519078	-2.23571	-0.466562	-0.850295	-1.20593	0.740282	-0.529724	0.104117	-0.988772	-0.516765	0.359247	0.842946	-1.38886	0.549085	0.898166	0.199741
TCGA_TCGA-DD-AACO	2.09889	0.868626	-2.92062	1.57371	-1.17923	1.11838	1.33204	1.65658	-2.72975	1.04385	-0.142151	-0.108912	-0.416719	-0.667846	0.117992	-0.156281
TCGA_TCGA-G3-A7M7	0.776563	-1.20699	0.829999	-0.404474	-0.264124	-0.0624672	-1.49014	-1.169	-0.235009	0.581085	0.535988	-0.621999	0.508143	-0.24147	0.504538	0.398107
TCGA_TCGA-MR-A8JO	-0.568155	0.978671	-0.00345006	-1.59447	-1.02292	0.0579216	-2.10618	-0.148044	-0.064623	1.12915	0.393236	0.150953	0.380488	-1.35863	-0.676082	-0.0409855
TCGA_TCGA-CC-5262	-0.651313	-0.370296	-0.331686	-0.724306	0.884503	0.0818766	0.191507	1.07683	1.46003	1.6601	0.552401	-0.234816	0.278575	0.162538	0.11931	0.24987
TCGA_TCGA-DD-AADK	-0.370155	-0.425142	0.286981	-1.55619	1.42231	1.21415	-1.25684	0.207125	0.35409	0.0976394	-0.726678	0.740224	2.05863	1.08323	0.178139	0.283029
TCGA_TCGA-DD-AAE1	-0.0981068	-0.126258	-0.644791	-2.30603	0.0653725	1.5549	0.286663	0.430045	0.780473	0.500568	-0.410694	0.404759	0.732501	-0.408011	-1.24956	0.0277265
TCGA_TCGA-DD-AAEH	0.0843282	-0.692536	-0.140731	-0.775069	-0.150174	0.111286	-0.739715	-1.28819	-0.114845	0.406784	-0.0527302	-0.147714	0.639188	-0.743403	0.912138	0.0365442
TCGA_TCGA-DD-AAE9	-0.177414	-1.59058	-0.648352	0.282494	0.259375	0.294667	-0.785822	-0.0960614	1.64532	0.111902	-0.442566	2.17101	-0.781138	-1.41476	-0.768913	0.00650749
TCGA_TCGA-2Y-A9H1	2.90178	2.46712	1.50581	1.02056	1.23735	-1.28176	-1.26202	0.0116015	0.101054	-0.195076	1.07572	2.06309	-0.20915	-0.183047	0.031092	0.170833
TCGA_TCGA-BC-A10U	-1.73793	0.100072	0.321042	1.62543	0.106101	-1.68027	-1.76421	0.0567952	-0.925136	-0.00237593	-1.51911	0.302409	-0.280859	-2.09775	-1.07658	0.679938
TCGA_TCGA-FV-A4ZP	3.53071	2.10663	-0.556463	0.164984	0.388398	-1.18115	1.66234	-0.245372	-0.749169	0.402766	1.45489	0.326176	-0.242051	1.4561	-0.735221	-0.265556
TCGA_TCGA-DD-AAVP	1.32608	0.405779	0.523173	-0.712299	-0.185414	-0.44297	0.839109	-1.07763	0.609269	-0.380045	-0.801578	-0.0572137	1.26612	0.929437	-0.868174	0.100921
TCGA_TCGA-DD-A4NP	1.61387	-0.249218	-0.124693	1.06034	-0.437643	1.11072	0.852704	1.01156	-1.80892	0.323196	-1.44774	0.960185	0.566694	0.244394	0.15304	0.0658343
TCGA_TCGA-BC-4073	-0.611846	-0.404904	0.384095	-1.53162	-0.582927	-0.325646	1.07639	-0.595004	-1.96467	0.0346392	0.3085	0.119821	0.524942	-0.81968	0.58813	-0.368814
TCGA_TCGA-MI-A75E	-0.048875	-0.142091	-0.98301	-0.271181	-0.482823	-0.293039	-0.512388	0.420614	-0.768278	0.6442	1.17853	0.0413598	-0.528262	0.226913	0.719996	0.0689973
TCGA_TCGA-G3-A7M8	0.229779	-2.57924	1.58115	-0.512196	0.708484	0.982824	0.659778	0.397202	0.311077	-0.439705	-0.440987	-0.554881	-0.458623	0.0444898	0.0691015	0.779521
TCGA_TCGA-DD-A11C	0.227941	-1.07152	-2.36392	0.448367	-0.570832	-1.13848	0.0117703	0.135349	0.150839	-0.082226	0.105302	-0.0942686	-0.00587006	0.474599	0.305061	0.0243978
TCGA_TCGA-CC-A9FW	0.557846	0.460507	0.194334	0.00499117	-1.52336	-0.52394	-1.26686	0.337076	0.248575	-0.951586	-0.728461	0.362963	0.0458928	0.549022	-0.880758	0.0606853
TCGA_TCGA-DD-A114	-4.67079	-0.552738	1.38727	-0.386017	-0.660787	-2.3193	0.464832	2.80764	-0.0309408	-0.674672	0.196977	1.03255	0.694135	-0.167603	-1.0792	-3.37283
TCGA_TCGA-WX-AA46	0.984104	-1.59214	0.386538	0.516156	0.384297	-0.0397162	0.316636	0.410166	-0.100447	0.608817	-1.44934	-0.716015	0.428859	0.36348	-0.479492	-0.146729
TCGA_TCGA-DD-AAW2	-0.789966	-1.38543	0.722492	0.199905	0.549707	-0.0621821	0.165075	0.199552	0.854056	0.789281	-1.33968	0.720562	0.898072	-0.219005	-0.633374	-0.52724
TCGA_TCGA-DD-AAD2	-0.20039	-0.571304	1.32312	-1.10959	0.624318	1.03977	0.631391	0.79144	-0.228182	1.07663	-0.0709438	0.649438	0.939924	-0.215502	0.197587	0.172679
TCGA_TCGA-5C-A9VG	0.712658	-1.82484	2.42964	1.25173	0.8915	1.01837	0.471501	1.15272	-1.1025	0.0442461	-0.644371	2.33069	-0.844246	0.175847	-0.564211	0.0122186
TCGA_TCGA-BC-A3KF	0.322356	-0.441682	0.173776	0.553889	-0.360828	0.877383	0.227926	1.89767	0.101544	0.0865476	-0.545008	-0.935589	0.223117	-0.635769	0.53158	-0.019634
TCGA_TCGA-G3-A25X	0.053365	3.41809	-1.47492	-2.02661	0.0424196	-0.433471	1.35453	0.537213	0.0310638	-2.77592	0.120441	0.793331	1.24221	-0.824664	0.939992	0.579651
TCGA_TCGA-RG-A7D4	-1.03373	2.02714	-0.464921	-1.75183	0.827359	0.37221	-0.0429247	-1.00945	2.07173	-0.0531742	-0.764676	0.221971	-0.561669	-0.0362113	-0.268803	-0.592982
TCGA_TCGA-G3-AAV4	-0.118869	-0.844162	-0.532308	1.08359	0.0312522	-0.757298	0.0118307	0.40644	0.609684	1.05905	-0.129546	0.587182	-0.444698	0.509918	-0.17114	-0.623672
TCGA_TCGA-DD-AAD0	1.3182	-1.64141	-1.12151	0.0972282	0.0630243	-0.973868	1.71701	-1.30832	0.202497	-1.10976	-0.255998	1.21487	-0.83475	0.492472	0.598451	0.0222624
TCGA_TCGA-DD-AACN	-0.96247	-1.05183	-0.311719	-1.51756	0.0287359	0.643038	0.0115157	0.706597	-0.329968	0.1821	-0.510623	-0.771973	0.954689	-0.368216	0.138386	-0.516914
TCGA_TCGA-BC-A10R	0.560675	0.105189	0.95594	0.221381	-0.484357	0.198991	-0.965611	0.013467	-0.507775	-0.112699	-0.233521	-1.0417	0.717201	-0.635109	1.23997	-0.0185169
TCGA_TCGA-DD-AAD3	-0.165618	-0.60237	0.285745	-0.803863	-0.626216	-0.103333	-0.590797	-0.669027	-0.533861	-0.757902	-0.0701362	0.0144011	0.969316	0.270588	0.920074	0.273495
TCGA_TCGA-2Y-A9GZ	0.245082	-0.827213	-0.970548	1.11973	-0.570943	-1.08995	0.149857	-0.31069	0.440814	0.326199	0.593848	0.117646	0.046974	0.0975548	0.382572	-0.379892
TCGA_TCGA-DD-A11D	0.329051	-1.83911	0.432389	-0.478302	-0.972755	0.235474	-0.33689	-0.241401	-0.186513	-0.255827	0.0946371	-0.0118094	-1.48294	-0.512171	0.633613	0.664176
TCGA_TCGA-DD-AACQ	-0.204674	-0.874969	0.538482	-0.319839	0.928998	0.245176	0.314528	0.859658	0.341583	1.58252	0.745637	-0.569466	0.0214778	0.0464011	0.14271	-0.0939877
TCGA_TCGA-DD-A1ED	0.547378	-1.11488	-0.506011	0.450747	-1.49805	-0.132983	0.3615	-0.0549182	-1.68557	0.312378	-0.768712	-0.390006	0.479606	1.02029	0.403855	0.103282
TCGA_TCGA-UB-A7MA	-0.0422251	0.118201	0.289273	-1.42865	-0.296305	-1.07368	1.37919	0.0367327	1.35755	0.216775	0.697649	-0.145054	0.165396	0.309428	-0.885912	0.0845185
TCGA_TCGA-DD-AAW0	0.085384	-0.369827	1.40526	-0.956879	1.07084	0.777739	0.916562	0.514137	-1.20539	0.0453488	-0.152512	0.716681	0.970637	-0.386238	0.540302	-0.223778
TCGA_TCGA-G3-A7M9	-2.90595	1.01881	0.437362	1.31053	0.516629	1.4138	-0.0667424	-0.690154	-0.413291	1.09623	-0.0867004	1.79712	-2.45816	0.456107	0.695067	1.79202
TCGA_TCGA-DD-AAVW	-0.330919	-0.996997	0.967398	-2.04894	-0.705563	0.548623	-1.22696	-0.847841	-0.382679	-2.38563	0.492371	0.667814	-0.10427	0.62362	-0.353166	0.463205
TCGA_TCGA-BD-A2L6	-0.0535525	-0.769095	-0.435216	-0.904494	1.279	0.133894	0.466347	1.01554	1.79313	1.16651	0.651777	0.20623	0.316929	-0.673024	0.616473	0.123889
TCGA_TCGA-G3-A5SI	0.728663	-0.165088	-0.192109	-0.714949	0.289834	-1.28934	0.343101	-0.878393	0.470763	0.419127	1.5047	-0.402277	0.468083	-0.498152	1.42485	0.385348
TCGA_TCGA-DD-AAVU	1.44383	-0.190535	-0.55422	0.268373	-0.519343	-0.271965	0.121271	0.118349	0.990288	0.336532	0.869674	-0.972937	-0.972689	-1.11522	1.34059	0.136067
TCGA_TCGA-G3-AAV2	0.866559	0.303046	-2.22448	-0.452271	2.00968	-0.126436	1.10856	-0.780386	-0.205303	0.572232	-0.349353	1.84902	0.765216	-0.706958	-0.534675	-0.263585
TCGA_TCGA-2Y-A9H7	0.475864	-1.31686	-1.09483	0.309086	0.943576	0.428606	-1.08957	-0.0960611	0.33408	-1.29726	-0.544478	2.0469	-1.05111	0.772985	0.378273	-0.0270601
TCGA_TCGA-EP-A2KB	1.59546	-0.143338	1.96799	-0.190727	0.132485	0.370913	0.715582	0.225298	1.05596	-2.96405	-1.88734	-0.0526973	-0.705277	-0.611576	-0.598264	0.631932
TCGA_TCGA-CC-A8HU	-1.03028	0.430785	0.310786	1.13206	-0.529236	0.455425	-0.109775	2.88667	1.0751	0.0152284	0.220493	0.4535	-0.0387135	-0.425749	0.738052	0.143639
TCGA_TCGA-DD-A4NB	-0.843743	-0.745889	0.5901	-0.0275255	-0.0301447	0.628212	-0.436802	1.46448	-0.748632	0.572018	-0.296183	-1.01065	0.274262	-0.781274	0.063435	-0.686219
TCGA_TCGA-PD-A5DF	-0.387411	-0.222645	0.0882014	-0.238709	0.889628	-0.207252	0.0330955	2.24049	1.18977	0.943127	0.744671	-0.380608	0.0173993	-0.108338	0.677659	0.0403083
TCGA_TCGA-DD-A11B	0.0999244	-2.37782	1.71096	-0.177882	0.879721	0.612316	0.0397423	-0.0373542	0.0386133	-1.05122	-0.048473	-0.324775	-1.30815	-0.154444	0.0341678	-0.191679
TCGA_TCGA-GJ-A6C0	-0.0814616	0.144951	-1.75973	-0.430328	-0.64104	1.03147	-1.42118	1.20267	-1.21766	-0.198672	0.0528692	-0.00631395	-0.136931	-1.10828	0.0980819	-0.370804
TCGA_TCGA-DD-AADW	-0.0690158	-0.746343	0.728297	-1.0145	-0.393069	0.44871	0.507701	1.4635	-0.261732	-1.14744	0.0507554	1.43106	-1.27799	0.419411	-1.72537	-0.201508
TCGA_TCGA-DD-A1EF	0.707134	-2.18779	0.682352	-0.29704	0.585171	0.461615	0.981732	-1.04371	0.620003	-0.68301	-1.03081	1.72581	-0.796424	-2.72318	-0.375309	-0.251607
TCGA_TCGA-XR-A8TG	-0.847756	-1.15596	-2.4313	-1.08451	-0.685853	-0.521375	0.584007	-0.226252	-0.449922	0.148903	1.37749	-0.597535	0.667098	0.694286	0.939928	0.0380351
TCGA_TCGA-DD-AADJ	1.92669	0.578787	1.84849	-1.25083	-0.356976	1.07079	0.344052	-0.239314	-0.882234	0.383934	0.351683	0.960149	-0.00645622	-0.698617	-0.238674	0.190972
TCGA_TCGA-XR-A8TF	0.591253	0.330632	-0.908397	0.25968	1.63904	0.624839	-0.864951	1.62839	0.129348	-0.246791	-2.29747	0.198272	1.21127	-0.801718	-0.586814	0.306552
TCGA_TCGA-K7-AAU7	-2.64099	0.592444	-1.50293	1.8661	-0.533171	1.21126	-1.38461	-1.05712	-0.275909	-0.0144314	2.20635	0.33449	1.52258	0.535335	-0.560778	1.0236
TCGA_TCGA-DD-AAD1	-1.29294	-1.79543	-0.273106	-2.78956	-0.380625	0.819426	0.449791	0.06019	-0.561759	-0.729631	0.696392	-0.121039	-0.812702	1.48691	-1.64112	-0.0500775
TCGA_TCGA-ED-A7XO	0.444544	-0.392187	-0.876288	0.0399302	-0.959843	-0.625314	-0.21712	0.266829	-0.17309	0.652509	-0.625641	0.960944	0.421672	-0.151481	0.117873	0.408448
TCGA_TCGA-DD-AACH	-2.28819	0.244059	0.51897	1.27787	0.0878033	-1.96898	0.25182	0.329224	0.593345	0.334514	-0.547478	0.666128	1.0215	0.675781	-0.624518	1.27448
TCGA_TCGA-ZP-A9CZ	-0.70792	-0.0488803	0.388932	-0.693209	1.48083	-1.07335	0.251532	0.488632	1.23042	-0.615993	0.831901	-0.00668146	1.14522	0.624247	1.26053	0.0108988
TCGA_TCGA-CC-A7IE	0.146713	-0.935	0.951948	-0.743457	-2.48398	0.369822	-0.390778	1.23452	-0.491997	-1.01593	0.848592	-0.224385	-2.59514	1.00902	-0.271714	0.102773
TCGA_TCGA-MI-A75G	0.630898	-0.10397	-0.465843	-1.14496	1.0968	-0.51476	-0.478266	0.372281	0.204573	0.737749	1.39349	-1.24011	-0.447406	1.01901	-1.35942	-0.171094
TCGA_TCGA-G3-A25Y	-0.145497	0.915739	0.149913	-1.03324	-0.909761	-0.816679	-0.46364	0.18586	0.919021	-0.186252	1.61653	0.0721728	-0.437433	0.0461301	0.130019	0.507089
TCGA_TCGA-CC-A5UE	-3.54143	2.19129	0.114422	0.903357	1.01126	0.55675	-0.826258	-0.565979	0.797478	0.75612	-0.706186	0.154882	-0.348834	1.33236	0.469893	1.10657
TCGA_TCGA-DD-A73D	-0.265449	-0.453537	-1.55825	-0.762085	-0.423895	-0.378065	1.30386	-3.08478	-0.330241	0.785985	-1.84833	-0.415316	-0.339395	1.73868	0.0695415	-1.24672
TCGA_TCGA-G3-A5SK	1.27558	-0.589678	0.781998	1.13927	-0.192406	-0.887988	-1.37497	0.040404	-0.0613617	1.07358	-1.01432	-0.43287	-0.645328	-2.64108	-0.11253	-0.310302
TCGA_TCGA-DD-AAD8	-0.0688953	3.00405	0.00830899	0.928012	3.31909	1.9101	-0.870491	1.7951	-0.439047	0.562679	-0.649797	1.01266	-1.05456	0.793864	1.10748	-0.560645
TCGA_TCGA-MR-A520	0.909324	-2.34903	2.20214	0.274239	0.210145	0.618996	0.0581422	-0.209245	-0.040154	-0.867025	0.119526	-0.892352	-0.86577	-0.925711	0.941474	0.534334
TCGA_TCGA-G3-A7M6	-1.04453	-0.723296	-2.4203	-0.886514	2.21007	-0.573788	-0.259366	-0.0698893	0.512337	0.0571546	-0.375993	0.482941	1.16242	0.477625	-0.969321	-1.01995
TCGA_TCGA-RC-A7SB	0.92788	0.199404	-0.27489	0.308766	0.657375	0.680929	-2.87079	0.55779	-0.793853	-0.303643	-0.170041	-0.176837	0.223338	-0.927644	0.873296	0.464516
TCGA_TCGA-DD-A1EL	0.0485273	0.161285	0.0576687	0.54478	1.75413	-0.476812	0.072432	-0.0394575	0.507705	-0.0460183	-0.0214004	0.18715	-0.168113	-1.83777	-0.100355	-0.739679
TCGA_TCGA-5R-AA1C	-0.204202	0.164769	-0.883984	3.40881	-0.680415	2.1575	-0.0256164	-1.80467	1.6828	1.74748	0.298906	-0.374807	-0.763255	0.660614	-0.38468	-1.63159
TCGA_TCGA-ED-A8O5	-0.563977	-1.83612	0.488268	0.2052	0.0220273	2.27261	-0.549534	-2.01105	0.329071	-1.83423	1.14672	-0.638601	0.705757	-0.383782	-0.359389	-1.32634
TCGA_TCGA-2V-A95S	-0.824222	1.27625	-0.473801	-2.37223	0.284606	0.151546	1.90597	-1.06352	1.8215	1.56119	0.298236	-1.02427	-0.835836	0.946185	-0.441789	-0.590331
TCGA_TCGA-CC-A3MB	-1.21492	0.124755	-0.151546	0.181554	-0.746749	0.777576	-0.425266	2.76697	1.16496	-0.0757372	-0.00432639	0.140337	-0.173103	-0.637961	0.528222	0.236633
TCGA_TCGA-G3-A5SJ	-1.13034	1.79176	-1.41127	-1.08608	1.19513	0.0709831	-0.300181	-1.62512	0.433364	0.166846	-0.175825	0.0247808	-0.532644	0.239857	1.47545	-0.601275
TCGA_TCGA-HP-A5MZ	-0.148472	-0.0552366	0.632551	-0.685232	-0.181564	-0.29179	-1.97185	0.155097	-0.421913	0.154802	-0.227369	-0.569231	-0.0701394	-1.15954	0.581118	-0.399524
TCGA_TCGA-RC-A6M4	0.255212	-0.946317	-0.958564	0.283106	-2.14328	0.209564	-0.47282	-0.738016	0.173955	1.94702	-0.771111	1.20378	0.403605	0.0824791	-0.128182	0.0142643
TCGA_TCGA-G3-A25Z	0.318353	-0.52837	-0.0264257	0.627617	0.431449	-0.400529	-0.0145705	0.333756	1.73359	0.633819	-0.432282	0.419563	0.513492	0.566442	-0.0310479	0.276999
TCGA_TCGA-2Y-A9GT	0.0280327	-0.75192	0.913949	1.863	-0.838569	-0.987775	0.185174	0.699325	0.498947	-1.82317	-0.106941	1.1905	-1.50436	-0.42843	0.850497	0.15948
TCGA_TCGA-DD-AAW1	-0.070672	-2.06407	0.554574	-0.017065	-0.0462894	-1.14859	0.104982	-1.73782	0.934973	-0.478949	-1.04989	1.02376	-0.952342	-2.5304	-0.152659	-0.334921
TCGA_TCGA-RC-A7SH	0.405222	1.5137	-0.10519	-1.18086	-0.612501	0.0840057	-0.121256	1.10154	-1.04983	-1.58059	-0.0474253	-1.24368	-0.273702	0.312253	-0.363648	-0.156959
TCGA_TCGA-ED-A66Y	0.135696	-2.8329	-1.4034	-0.924868	1.10966	-0.581591	1.23573	-0.349968	0.891226	0.291145	0.696709	0.297263	-1.42653	0.210448	-1.15439	-0.927441
TCGA_TCGA-2Y-A9H6	0.687419	-0.471194	0.0116197	0.173237	-0.762502	0.0977894	-0.341062	-0.447838	-0.781191	-0.239722	-0.895462	0.330611	0.592126	0.608006	0.0898554	-0.28436
TCGA_TCGA-FV-A495	2.10923	1.73479	0.51908	0.40807	1.7786	-0.317191	0.356591	0.831997	-0.516695	0.561823	1.32616	1.63738	0.272843	2.07277	-0.999112	-0.199411
TCGA_TCGA-DD-A4NE	-0.0267789	0.938419	0.562522	-0.742695	0.668272	-1.24889	0.297533	-0.0509966	1.59211	-0.912391	0.880548	0.0592407	1.04803	0.819082	-0.289195	0.327354
TCGA_TCGA-DD-AAEG	-0.580885	0.757031	1.85031	-0.137747	0.225396	1.03837	0.0860343	-0.535217	1.15689	1.39043	-0.974131	-1.45713	-0.661017	0.22185	1.10948	-0.197062
TCGA_TCGA-UB-A7ME	-0.720235	-1.36116	0.0760542	-2.33011	1.09054	0.848836	-1.79823	-0.543556	-0.298883	-0.423105	-0.511046	2.31665	0.294037	-0.159829	0.22678	1.0056
TCGA_TCGA-DD-A39Y	0.705245	1.24839	0.0344664	-0.33394	-0.490131	-0.259158	1.74665	1.16881	0.546174	0.634637	1.31383	-0.127801	-0.391667	-0.0593694	-0.3846	0.563041
TCGA_TCGA-DD-A4NA	-3.25805	1.71244	1.98729	0.35354	0.626216	-0.802447	1.26392	-2.09863	-1.6671	-0.00172089	-0.757717	-0.393328	0.039449	-0.05027	0.931078	0.362962
TCGA_TCGA-FV-A3I1	0.0368609	0.283694	1.03232	-0.559707	0.325537	0.271571	-0.955263	-0.530826	-1.98622	-0.411478	0.306961	0.200217	0.672296	-0.129544	0.609862	-0.171336
TCGA_TCGA-DD-A4NQ	-2.52717	1.94946	0.345699	2.13315	0.508692	0.275198	-0.10448	0.647628	0.39243	1.10197	-0.274748	-1.6658	-2.1121	-0.414187	-0.000201652	0.568871
TCGA_TCGA-DD-A4ND	-0.324566	-1.88009	1.16685	-0.678816	0.252158	-0.605922	0.0796862	-0.780065	-1.09757	-2.05758	0.563026	-0.492512	-0.784615	0.884013	0.871112	0.0496802
TCGA_TCGA-DD-AAVY	0.443566	-1.12816	-0.406387	0.488615	-0.149334	-0.773644	-0.445182	-0.827951	-0.588077	0.406622	-0.623477	-0.588478	0.108027	-0.729604	-0.254651	-0.901283
TCGA_TCGA-DD-A3A6	1.79397	2.44987	0.597946	-0.467285	-0.142889	-1.13375	1.72362	0.903087	-0.533967	-0.515552	1.86	-0.428672	-0.387389	-0.653294	1.10075	0.0429246
TCGA_TCGA-CC-A9FV	-1.08978	0.740232	2.50476	-0.587604	0.0572023	-0.62055	0.636488	-0.811079	0.438201	0.888383	-0.800218	-1.76638	-0.679604	0.264943	1.20929	-1.21964
TCGA_TCGA-ED-A4XI	-0.106963	-1.08887	1.04828	-0.200759	0.720461	0.635263	-0.367942	0.585011	-0.316586	1.01401	0.0829436	-0.463121	0.420953	0.0910516	0.175657	0.102521
TCGA_TCGA-LG-A6GG	0.0992112	-1.06167	-0.128385	-0.912233	1.38663	1.18407	0.941011	0.799321	-1.2525	1.14478	0.585166	-0.40259	0.427553	0.293841	0.31696	-0.328812
TCGA_TCGA-DD-AAE4	2.12183	1.56917	-2.59502	0.770369	1.13309	-0.476407	0.586719	-0.138385	-0.752354	0.091667	-0.12965	1.08811	0.0485146	-1.20479	0.525387	-0.0809632
TCGA_TCGA-BW-A5NQ	-0.983429	0.923427	0.121544	0.347129	0.438326	0.385964	-0.172189	-0.157352	0.603963	0.699439	-0.199399	-0.760025	-1.57805	1.19686	1.3556	-0.331539
TCGA_TCGA-CC-5260	-6.34469	1.68525	0.624125	0.391142	1.01977	-3.01637	-0.0765599	-1.71345	-0.751756	-1.43736	-0.31094	0.185339	-0.179698	0.341869	-0.564006	-2.45028
TCGA_TCGA-DD-A1EH	-1.62197	-2.52651	-0.469508	-1.32431	-0.115223	1.23501	0.312218	0.532818	-1.29424	-1.2132	0.363443	-0.222759	-0.662835	1.31306	-0.84927	-1.15318
TCGA_TCGA-G3-A3CJ	1.68377	0.909766	-2.4834	0.692369	-0.841964	0.764416	1.28814	0.128658	-1.5633	-0.587256	-1.79936	0.610836	0.694666	-0.651583	0.299769	0.165299
TCGA_TCGA-ED-A7XP	-0.717348	0.58593	-1.18851	-0.388582	-0.215049	0.0497496	-0.314119	0.317267	-0.292832	-0.614461	0.480357	0.256911	-0.070504	-0.76851	0.873657	0.00549438
TCGA_TCGA-DD-AACZ	-0.817318	-0.0295754	-0.656456	-1.754	0.810567	0.00351392	-0.0156976	-0.771335	1.24594	-1.60787	0.843965	0.738906	-0.993119	-0.768265	-0.79059	-0.0555239
TCGA_TCGA-ED-A5KG	-3.31526	1.25421	-0.536232	0.551011	-0.929823	0.130975	-1.28849	-0.535497	-1.54589	0.806447	-1.54009	0.517674	-0.565706	1.09575	-0.458425	0.261571
TCGA_TCGA-BC-A110	1.26899	0.541264	-1.55786	-1.41797	-1.32448	-0.278322	-0.224913	-0.0390559	-0.306095	0.000587233	-0.877682	0.0745632	0.677109	-0.102916	-0.731284	0.197678
TCGA_TCGA-DD-AADU	2.2932	0.827015	-2.47761	0.297418	-0.79448	-1.09777	2.03155	-0.116583	0.0206042	-0.913489	0.0667274	-1.97644	-0.673635	1.24217	-0.549411	-0.314026
TCGA_TCGA-2Y-A9H2	-2.84813	0.805069	-0.556648	1.66776	0.502894	1.24094	-0.385854	-2.07276	-1.24009	-1.4851	0.7406	-0.943717	2.56118	0.139367	-0.379137	1.35938
TCGA_TCGA-CC-A8HS	0.449258	-2.11755	0.24625	0.145212	1.26964	0.249688	-0.370533	0.132757	0.863413	0.405943	0.525939	0.7016	-0.905347	0.913009	-0.0626756	-0.180555
TCGA_TCGA-2Y-A9GV	0.284444	-1.57122	-0.641292	0.238094	0.144254	0.340929	1.47533	0.968922	0.0683463	0.29666	-1.10384	-0.714309	1.1601	0.0501324	-1.0246	-0.208287
TCGA_TCGA-G3-A5SM	0.158364	-0.551614	1.27895	0.318227	0.919383	0.582925	-0.626838	1.4242	0.0710526	1.2276	-0.228898	-1.08116	-0.280293	-0.219251	-0.610969	-0.299863
TCGA_TCGA-FV-A2QR	0.228922	-1.18112	-0.32585	-0.209288	-0.954201	-0.968194	0.224116	-0.460306	-0.323849	0.306193	-0.23204	-0.75467	0.494062	-0.282278	0.405939	-0.0566971
TCGA_TCGA-5R-AA1D	-0.194162	0.441983	-0.156733	-0.101064	-0.050092	0.121882	-1.67481	0.683797	-1.38922	-0.143695	-0.200041	-0.968177	0.199101	-0.715077	0.682545	-0.626146
TCGA_TCGA-RC-A6M5	-0.655304	-0.547242	1.0569	-0.105037	-1.55135	0.100267	-1.45176	0.778177	-1.15862	1.0839	0.315062	-0.117771	0.198762	0.0380457	0.911835	0.018506
TCGA_TCGA-FV-A2QQ	1.26204	0.133237	1.10398	0.0151923	2.16024	1.11026	-1.08388	0.607027	-0.659307	0.640565	-0.0919529	0.580876	0.316689	-0.648537	0.250052	-0.202607
TCGA_TCGA-2Y-A9GX	-0.229422	-0.167482	-0.624869	-0.721135	0.941413	1.31065	1.4819	2.27111	-2.17467	0.532877	-0.101029	0.0845283	0.188646	-0.240937	-0.269773	-0.0985873
TCGA_TCGA-G3-AAUZ	2.29361	2.02537	1.28418	0.921421	-0.760293	-1.41291	1.23877	0.84307	0.248478	-0.84265	-0.428441	1.77535	-0.0921411	-0.304756	0.422146	0.752449
TCGA_TCGA-DD-AACK	0.977838	-1.42378	-0.379505	1.34702	1.14823	-0.358426	0.0295338	0.353032	0.324224	-0.0102393	0.349102	1.1919	-1.58414	0.367416	-0.298635	-0.285508
TCGA_TCGA-DD-A3A5	0.618511	-0.772677	-2.8766	-0.212754	-0.150279	-0.616722	0.774957	-1.29403	0.661864	0.82162	0.356165	0.475976	0.653769	-0.251496	0.344304	-0.0860552
TCGA_TCGA-DD-AACY	0.60867	-1.05795	0.276806	-2.14339	1.7843	0.820635	1.94281	-0.262494	-0.903492	1.46316	0.633826	0.554373	1.20107	-0.674328	0.560108	0.135035
TCGA_TCGA-DD-A39V	2.0532	2.19727	1.65783	0.905731	1.92477	-1.73139	-2.31289	-0.901676	0.811556	-0.914733	0.212812	0.41795	0.135177	0.334908	-0.409515	-0.212007
TCGA_TCGA-BD-A3EP	-1.41806	-0.212685	-0.530746	-0.64935	-1.99071	0.330882	-1.19767	0.949713	-0.261677	-0.318076	-0.153377	0.498187	0.79841	-0.359269	0.76615	0.543384
TCGA_TCGA-BC-A10Q	-1.40592	-0.244401	2.28677	0.408901	-0.0517405	-0.107434	1.73857	1.71767	0.683933	0.661578	1.31314	1.20718	0.251781	0.39985	1.23281	-0.513199
TCGA_TCGA-DD-A4NL	0.753052	-1.51194	-1.31491	0.0466521	-1.24742	0.17724	0.058948	-0.522815	-0.668615	0.218677	-0.72719	-0.341128	0.775003	0.174619	0.326268	-0.117461
TCGA_TCGA-CC-A7IF	0.748544	0.558348	-0.785688	1.02728	-0.656775	-1.10905	-0.258605	0.794562	0.632938	-1.27883	-0.129493	0.489134	0.432274	1.34646	1.1361	-0.0395501
TCGA_TCGA-DD-A73E	-0.874596	-0.838773	0.141997	1.41773	1.30986	-1.21923	1.22145	-0.844157	-0.574321	0.253513	-1.27956	-0.850117	0.969472	1.03568	-1.19379	1.1116
TCGA_TCGA-CC-A123	3.59248	1.00239	0.809154	0.0239228	0.18996	-0.685597	1.47993	-1.03631	-2.59914	0.385194	1.07049	-0.752201	-0.432273	0.453553	-1.26548	-0.921884
TCGA_TCGA-DD-AADY	0.326412	-1.00201	0.47877	0.224564	-1.94521	-0.342329	-0.843455	0.578642	-1.42246	1.68044	-0.227468	0.19482	-0.420178	0.646467	-0.257108	-1.0819
TCGA_TCGA-CC-A7IH	0.249494	-0.594256	1.03754	0.952364	0.863169	-0.898344	0.81627	-0.117125	-0.139973	-0.793203	-0.785818	-0.820344	0.709404	0.836285	-0.745195	-0.700919
TCGA_TCGA-CC-A7IJ	-5.44589	2.34117	-0.102683	-0.187087	-1.13044	-2.41677	-0.747664	1.17846	-1.40697	-1.48701	0.595224	0.477942	0.0840984	-1.69948	-1.92591	-1.75213
TCGA_TCGA-DD-AACI	-0.47006	3.6597	-0.693633	-0.815851	-2.47215	1.65464	2.20342	0.220586	0.00079605	0.846412	0.0107331	0.996135	-0.960621	-0.15558	1.27053	-0.134458
TCGA_TCGA-UB-AA0V	-0.356555	-1.31707	0.600468	-0.482826	-0.0246029	0.474456	0.325332	0.538408	-0.548589	0.286923	-0.608834	-0.703982	0.54206	-0.182645	0.223531	-0.0732548
TCGA_TCGA-CC-A7IK	-2.23374	-1.18942	-1.80545	-0.300948	1.77495	-1.10232	1.3516	-0.398849	-1.11127	1.38135	0.501802	-1.35565	-0.239093	0.667683	-0.966096	1.82018
TCGA_TCGA-DD-AACC	0.661832	1.23598	-0.499956	-1.61206	-1.37368	1.07193	0.245057	-0.117258	-1.8642	0.582888	0.0821786	1.57584	0.169818	-0.493831	-0.334198	0.687034
TCGA_TCGA-BW-A5NO	-0.127898	0.22491	-0.611107	0.528314	-0.619121	-0.39436	0.144252	0.630232	-0.896987	-0.778515	0.300477	-1.10276	0.231622	0.910191	1.0714	-0.0880552
TCGA_TCGA-G3-AAV1	1.02531	-1.93728	-0.0306871	0.387228	0.612998	-0.249198	0.146352	-1.10079	-1.10352	-1.67996	-0.795908	0.47787	-0.716549	-0.252861	0.159868	-0.174988
TCGA_TCGA-2Y-A9H9	1.20003	0.0875877	-1.57833	1.29721	0.419822	-1.0016	-1.61468	0.651535	-0.415594	-0.729436	-0.23025	0.00807229	-0.0537773	0.571716	-0.167883	0.539707
TCGA_TCGA-GJ-A3OU	-1.07476	0.481621	-0.811669	-1.62406	0.159913	0.346517	0.023411	1.60315	1.00363	1.19108	0.96096	-0.248018	-0.0497383	-0.33107	-1.8306	-0.340197
TCGA_TCGA-DD-AAEB	2.96274	1.48741	-0.304137	1.9157	2.00985	-0.373423	-1.60034	0.0410022	-2.03688	0.219545	0.601439	1.69368	0.286509	1.29012	0.538411	-1.12593
TCGA_TCGA-KR-A7K2	1.1718	0.616716	-0.843796	-2.20667	-0.00762418	0.0570608	-1.80763	-0.597209	0.0752495	1.03165	0.371028	-0.831727	0.105599	-1.28923	-0.685758	0.296218
TCGA_TCGA-EP-A3RK	-0.819373	2.25779	-1.01716	0.163844	-0.39072	1.45967	-2.15804	0.266093	0.29473	-0.401815	-2.41658	-0.382737	-0.534345	-0.371611	1.14968	-0.102331
TCGA_TCGA-MI-A75H	1.72017	0.833568	-0.711938	1.88605	1.89439	0.196643	0.683744	1.7533	-0.82063	0.120269	-0.155522	0.866543	-0.500043	0.651058	-0.133819	-0.194878
TCGA_TCGA-G3-A25V	1.1442	-0.378967	-0.449709	1.46466	-0.495841	-0.870787	-0.569122	0.0382367	-0.255996	0.762813	0.532144	-0.142192	-0.852596	0.629916	-0.0605803	-0.289129
TCGA_TCGA-BC-A8YO	-2.43439	-0.475691	0.821315	0.616916	0.88578	-1.40133	1.29964	-0.479814	0.149135	0.460198	0.984169	-1.1306	0.513339	0.0891276	0.243992	0.849606
TCGA_TCGA-RC-A7S9	0.068077	1.07713	0.0195267	-1.50892	1.10598	-0.00851694	-0.809816	1.61952	1.61643	0.742999	0.780886	0.307145	0.0894879	-0.470505	-0.654461	0.302596
TCGA_TCGA-CC-A9FS	0.797794	-1.2943	-0.996852	1.35481	-1.03228	1.49296	0.144667	-2.08173	0.107234	0.00954776	0.651718	-0.420376	1.72807	0.0616863	-0.316141	-0.590902
TCGA_TCGA-UB-A7MC	-0.37905	-0.228781	-1.52705	-0.106538	-0.2553	-1.96801	1.02816	-0.672749	0.884828	0.243721	-0.178411	-0.225952	0.254332	-1.16955	-0.042678	-0.659365
TCGA_TCGA-K7-A5RG	-0.50101	-0.0305778	-1.03663	0.20419	1.29854	0.0807234	0.973099	1.0478	1.04745	-0.0728524	0.245208	-1.20775	0.0445574	-0.895148	0.331821	-0.162409
TCGA_TCGA-FV-A3R2	0.694919	-0.255332	1.90342	-0.153999	0.585872	0.528712	1.02867	0.0204741	-1.5213	-0.0352711	-0.0523307	0.247659	0.710773	-0.0952914	1.07683	0.321469
TCGA_TCGA-CC-A3MC	-0.158441	0.568589	1.32577	-0.978955	1.21333	-0.834735	0.416633	0.650075	1.93328	0.282764	1.14162	-1.04384	0.106013	-0.334701	-0.728175	0.0845943
TCGA_TCGA-XR-A8TE	-0.0293202	-0.522012	-0.742036	0.0321809	0.589994	1.68599	0.249341	1.59646	-1.825	-0.559608	1.31846	1.7755	-1.62009	1.15542	0.222171	0.303423
TCGA_TCGA-ZP-A9D2	-2.87744	0.653432	-0.961779	1.12873	0.99886	-0.518715	-0.36711	2.21465	-0.635348	-0.108143	-0.593372	-0.648219	-0.0163007	-0.203089	-0.766551	0.740173
TCGA_TCGA-DD-A39X	0.658974	1.1753	0.362775	-1.66411	-1.21154	0.31227	-0.984101	-1.07595	0.10562	0.94701	-0.227279	-0.054929	0.717062	-1.57757	-0.672893	0.379041
TCGA_TCGA-WQ-AB4B	1.95612	3.10265	-0.0944558	0.122972	0.869771	0.262396	-0.611706	0.785979	-1.02123	-1.50573	0.822337	0.630319	-0.450963	-0.190302	0.319328	0.349183
TCGA_TCGA-CC-A1HT	-2.55833	0.494648	-1.24822	0.487887	1.78324	-0.147296	0.423	-1.59266	0.124344	-0.802594	-1.91303	-0.251715	-2.09579	0.57539	-0.826688	0.500489
TCGA_TCGA-DD-AADL	-0.118743	-0.371023	-0.509557	0.830057	0.571687	-0.00299973	0.486089	1.12778	0.457697	-0.326497	0.438374	-1.53303	0.140464	-0.411593	0.738634	0.220157
TCGA_TCGA-UB-A7MD	-0.232428	0.162583	-0.548618	0.50263	-0.66543	-0.670436	-0.855473	0.606685	0.161739	0.965253	1.01855	-0.395073	-0.451858	0.242253	0.539661	0.0685916
TCGA_TCGA-2Y-A9HA	-2.06367	0.205967	0.112972	0.649801	1.16284	-0.617749	-0.0464339	-0.146395	-0.398433	0.268865	0.679005	0.00904577	0.635267	0.679177	0.133326	1.70912
TCGA_TCGA-K7-A5RF	0.662252	-0.922179	0.190197	0.376831	-0.985121	-0.683918	-0.419179	-0.409122	-0.372997	0.390944	-0.771568	0.215671	0.0761718	0.0440087	0.503593	0.055249
TCGA_TCGA-G3-AAV5	0.578794	1.1487	-0.79192	1.5544	-0.947912	1.96279	-1.57001	-0.830676	0.746811	0.45622	2.50685	-0.171275	-0.113324	0.153017	-1.00787	-0.418831
TCGA_TCGA-DD-AAEI	1.4688	-0.158662	-1.42118	0.352904	-1.27653	-1.25872	-0.503444	0.217009	0.888188	0.195911	0.452657	-0.104177	-0.47282	0.388605	-1.12567	0.192134
TCGA_TCGA-2Y-A9H8	0.478337	-0.291002	-0.496734	3.01113	-0.641097	1.75248	-1.76129	-1.7115	1.00988	0.190077	1.27883	1.18461	1.63169	-0.0242248	-0.405128	-0.523757
TCGA_TCGA-DD-A3A2	1.04418	-1.09243	2.00181	1.42374	-0.227139	-0.520517	-0.625392	-0.281571	0.456837	0.335862	-0.629179	-0.380655	0.432315	0.198574	0.877045	0.0633121
TCGA_TCGA-CC-A5UD	-0.935966	0.810548	0.12502	-0.704286	1.44804	0.414673	-0.081111	-1.39282	1.07439	1.35529	-0.590941	-0.418646	-0.259811	0.188371	0.342354	-1.02627
TCGA_TCGA-ZP-A9D0	1.10282	-0.891994	1.07447	1.01471	-0.665267	-0.176621	-1.51318	0.186236	-1.17393	0.781685	-0.780886	0.718779	0.679749	0.597799	0.367235	-0.550683
TCGA_TCGA-BC-A10W	-4.03574	1.2189	1.33265	1.3195	0.349328	-0.163479	0.913219	0.486613	-0.0399654	1.6469	0.133546	1.16594	-0.943939	1.40215	1.02886	0.437775
TCGA_TCGA-WX-AA47	1.28066	0.208785	1.2613	1.84517	-2.28407	-0.816842	-0.476696	1.26854	-0.24524	0.892033	-0.816923	-1.07175	-0.527011	0.0483539	0.887757	-0.165116
TCGA_TCGA-G3-A3CK	0.929117	-2.35214	0.0737699	1.02135	1.50138	0.132374	0.497368	-0.484268	0.13797	-0.463274	-0.809925	-0.526242	-0.868095	0.339705	-0.751707	-0.383842
TCGA_TCGA-G3-A3CH	-0.315605	-0.689449	-0.329447	0.71726	0.678391	-0.711456	0.342391	1.21051	1.37941	0.543865	-0.22039	0.547783	0.338989	0.675286	-0.168317	-0.137936
TCGA_TCGA-DD-A1EI	-1.20983	-0.530506	0.342067	1.45973	-1.37544	2.98212	-0.521573	-0.114151	0.678901	-0.110412	1.11833	-0.460003	1.56938	-0.339292	-0.440367	-0.463016
TCGA_TCGA-DD-AAEE	-0.128968	-0.781367	-1.21743	-0.328572	-1.28981	0.118143	0.32257	0.724749	0.678347	-0.0374285	-2.09768	0.146333	0.716656	-0.725263	0.333643	0.49766
TCGA_TCGA-DD-AAE3	1.53919	0.55178	-0.396405	-0.743863	-1.48206	-0.416983	-0.0639091	-0.570012	-0.208859	0.484814	-0.211508	-0.0523991	0.288971	0.98591	-0.5615	0.0903743
TCGA_TCGA-DD-AACL	-1.4782	2.13477	0.441718	-0.727064	-0.88384	1.12189	-0.685884	0.265858	1.13586	0.988917	-0.750527	0.410414	-0.761252	1.19327	-0.0495788	0.40948
TCGA_TCGA-BC-A10X	0.23357	-1.51453	0.700848	-0.260901	-0.245758	-0.167492	0.724261	0.859126	0.286062	0.610428	-1.50823	-0.433361	1.13144	0.554767	-0.211841	-0.414052
TCGA_TCGA-FV-A3R3	-0.83157	-0.906875	1.47248	-0.0519976	-0.953981	-0.300245	-1.89549	0.744926	-0.961137	0.109044	-0.306287	0.82023	0.702936	0.85745	1.22543	-0.170211
TCGA_TCGA-2Y-A9GW	0.284716	1.09361	1.70049	-0.921216	-0.280633	-0.114034	-1.04003	-0.29637	-0.245491	-0.328778	0.618349	1.29159	0.0462491	-1.5944	-0.326671	0.0642316
TCGA_TCGA-ZS-A9CG	0.220469	-0.997105	0.142834	0.833237	-1.38408	-0.771662	-0.749353	-0.189902	-0.359993	0.464072	-0.554835	0.1351	0.600283	0.254837	0.0932963	-0.257519
TCGA_TCGA-DD-A4NH	-0.127643	1.70839	-2.91385	-0.396471	-2.4625	-0.322544	1.14616	1.63511	0.584378	-1.07278	-0.634441	0.495332	-0.436669	-0.13171	-0.59975	0.329566
TCGA_TCGA-DD-AADC	-0.566753	0.408989	-0.768941	-0.127757	-0.57182	-0.679163	-1.21935	0.602532	0.387238	0.481368	0.324527	0.344345	-0.174608	-0.236881	0.693662	0.18467
TCGA_TCGA-DD-AAD6	0.747753	0.450621	-1.09808	0.297403	0.40203	0.674569	0.603992	1.65785	0.0481124	-1.89606	-1.24816	-2.5511	-0.508636	-0.698868	0.604825	-0.0493438
TCGA_TCGA-DD-AACD	2.04027	1.0042	0.639089	0.506898	-2.17182	-0.143297	1.32073	0.00731633	-0.428249	0.560057	-0.711451	1.23961	-0.02751	-1.51588	-0.693471	0.312332
TCGA_TCGA-NI-A8LF	0.412986	-1.75994	0.285269	-0.0531851	-0.205215	-0.660202	-0.268021	0.00623026	0.0217131	1.14813	-0.313339	0.325316	0.495408	1.25797	-0.236395	-0.587491
TCGA_TCGA-ZP-A9D4	0.233844	-2.16774	-1.99261	1.11916	-0.258419	-0.222068	-0.604331	-0.551709	0.153494	0.00518916	-0.0084129	0.804791	-1.7042	0.281285	-0.497753	-0.0865246
TCGA_TCGA-DD-AAE7	0.926114	-0.851747	-1.08825	-0.709955	-0.515433	-0.355415	-0.831395	-1.367	-0.138953	0.89227	-0.790001	1.09479	1.00549	-0.393064	0.12518	0.157337
TCGA_TCGA-DD-A39Z	0.887234	0.643104	0.00499057	-0.41091	0.22544	0.292398	-0.307919	0.00817406	0.590308	-0.0677549	-0.723421	0.312417	0.73865	0.417553	-1.2881	0.119395
TCGA_TCGA-DD-AACX	0.0525936	-0.253038	-1.60392	0.0822481	0.334145	-1.00258	-0.120099	-0.437835	0.463309	-0.803921	-0.139969	-0.974977	-0.000774986	-0.807213	0.604381	-0.0890775
TCGA_TCGA-EP-A2KA	0.69835	0.46576	1.17497	-1.33923	-1.31224	-0.343714	1.0931	-1.38179	0.677288	0.085728	0.895661	-0.834846	0.269659	-0.914984	0.00974181	-0.0225106
TCGA_TCGA-ZP-A9D1	0.26606	0.749936	1.09439	-0.724985	-0.511684	-0.337991	-1.26382	0.00900033	-0.317271	-0.433981	0.688572	-1.43125	-0.966823	-0.569867	-0.760889	-0.19109
TCGA_TCGA-DD-A3A9	0.112295	3.06991	-1.14212	-2.47017	-1.33574	1.91046	0.904203	-1.16057	-1.01003	1.19527	-0.901868	1.26262	-0.343561	-0.345305	0.202248	-0.148343
TCGA_TCGA-DD-A115	0.236632	-0.138696	-0.585609	0.152373	-0.96951	-1.99605	0.145728	-0.404792	2.19436	0.957178	-0.189198	0.736714	0.547806	-1.86553	0.797879	0.501652
TCGA_TCGA-GJ-A9DB	-0.287464	-0.540159	0.092731	-0.625848	1.32156	-0.140771	-0.910876	0.579981	-0.0303089	-0.454112	-0.273813	-0.361769	1.58086	0.0551461	0.0237304	0.086747
TCGA_TCGA-DD-A73G	3.41138	1.86656	1.14533	0.269106	0.67034	-0.496198	0.450691	-0.59562	-1.00848	-1.88808	-0.502029	1.02763	1.40632	0.320691	-0.0148013	0.436061
TCGA_TCGA-5R-AAAM	0.141076	-1.28218	0.229777	-0.650605	-1.01897	-0.311079	-0.19064	-0.698557	0.00160753	0.316868	0.345286	-0.554169	0.41296	-0.759826	0.510833	0.300986
TCGA_TCGA-DD-AADQ	1.33902	0.498516	0.145304	0.465595	-0.607657	0.0749352	0.693291	1.01496	0.522197	-1.0664	-1.13716	-0.936835	0.212174	0.970457	-1.07037	0.500221
TCGA_TCGA-DD-A39W	-1.17839	-0.904344	1.11924	-0.698734	1.03497	0.945028	-0.314923	-2.36711	-0.258533	-0.549563	-0.822139	-0.842959	-1.52604	1.46809	0.867138	-0.535397
TCGA_TCGA-WQ-A9G7	-1.19127	3.63867	-2.97938	-1.31797	-0.689322	1.12868	-0.838486	-0.0889329	1.14668	-1.22378	-2.01235	1.16	0.0223992	0.102461	0.171262	-0.091808
TCGA_TCGA-2Y-A9H0	-0.297698	-0.110503	-0.946817	1.73583	-1.44865	1.83732	-0.571903	-0.785606	1.63559	-0.576317	2.02982	0.405987	1.38185	-1.69861	0.214294	-0.948893
TCGA_TCGA-DD-AAC8	-0.0171461	1.36507	1.12425	-1.0758	1.13866	-0.119611	-0.549481	0.873391	0.676322	-2.12888	-0.900057	-1.1885	0.548133	0.567561	-0.767796	-0.167907
TCGA_TCGA-KR-A7K8	0.0879209	-0.418668	-2.2158	-0.206079	-1.06751	-0.57941	0.687435	-0.632001	0.143677	0.810215	0.147251	0.876071	0.908319	0.880732	0.706015	-0.132632
TCGA_TCGA-BC-A216	-2.62313	0.434603	-0.84742	-0.785729	0.477848	1.19584	-0.0609985	0.960364	1.37422	2.14046	-0.755816	1.22243	-0.639576	0.940817	0.985386	-0.369355
TCGA_TCGA-DD-AADV	-0.617393	-0.458253	0.199266	-0.212128	0.813108	0.690359	-0.127212	1.19195	0.276359	0.0755749	-0.560576	-0.347144	1.222	0.184343	-0.0270433	0.185339
TCGA_TCGA-XR-A8TC	0.443103	-1.1044	0.880918	-1.3755	-1.18558	0.433013	-0.519473	-0.618624	-0.593076	-0.974455	0.539581	-0.628996	-1.291	0.112758	-0.641542	0.659024
TCGA_TCGA-DD-A3A3	2.68946	0.51713	2.1062	0.237159	-1.56203	-1.48377	0.861081	-0.308578	1.46345	-1.08682	-0.663054	-1.47946	-0.0136263	-0.689113	0.0158208	0.567568
TCGA_TCGA-2Y-A9H5	0.205994	-0.974804	0.398673	-2.08227	-0.90747	0.556453	-0.693429	-0.734852	-0.806626	-0.817025	0.586373	-0.618465	-1.37285	0.383489	-0.765341	0.0548645
TCGA_TCGA-DD-A4NI	0.914049	-0.469212	0.869528	0.885437	-0.546631	-0.949923	-0.674372	0.10003	0.579231	-0.0314941	-1.09449	-0.0992849	-0.169563	-1.50343	0.637668	0.0544601
TCGA_TCGA-DD-A1EJ	-0.524769	-1.37782	0.40242	-0.0336259	-1.21554	1.17411	-1.22466	1.3269	-0.0553088	-0.634839	-0.446594	0.398302	-1.3063	-0.189477	0.96792	0.262492
TCGA_TCGA-DD-AAED	-1.64301	4.0119	0.143727	2.97929	-0.0101608	2.98362	1.56814	-2.50339	-1.70767	-0.677088	0.528279	-1.37976	-0.691103	-0.609658	-1.0299	1.17626
TCGA_TCGA-DD-A4NR	-0.811221	-0.316248	-1.01139	-0.871162	-0.376431	-0.409273	-1.22996	-0.162886	-0.0305713	0.927417	1.01974	0.154698	0.154121	-0.140931	0.354726	-0.236809
TCGA_TCGA-CC-A7IG	0.702877	1.37948	1.06379	-0.938279	0.654004	-1.21037	-0.0018311	-0.144586	0.560339	-0.497559	1.80518	-0.0354839	0.903535	1.79973	-0.145358	-0.318248
TCGA_TCGA-WX-AA44	-0.763833	0.129443	0.0232417	-1.02168	1.53044	0.27777	-0.516656	1.67827	0.124157	0.866671	0.03887	-0.408954	0.465811	-0.484137	-0.297822	-0.673368
TCGA_TCGA-DD-A73B	0.579038	-2.32652	0.5075	2.69302	-0.837911	1.41369	0.314287	-0.438714	1.69956	-0.645216	1.82449	0.921166	0.0439367	0.712188	-0.163145	-0.882973
TCGA_TCGA-ED-A459	-2.8275	0.158803	1.55045	1.39518	-0.376932	-1.77882	-1.25077	-0.238118	-0.532368	0.48713	1.38775	0.755596	0.35413	0.194543	0.449309	0.939343
TCGA_TCGA-DD-AAE2	-0.199226	-1.24977	-1.58079	-0.0561854	0.150124	-0.749165	1.33831	0.356348	1.00655	1.07335	-0.0188044	0.424362	0.614885	0.261836	-0.426005	-0.69412
TCGA_TCGA-DD-AAW3	0.343771	-0.793689	-0.856478	0.61875	0.953173	-0.703519	0.245298	0.460889	0.805327	-0.197324	-0.469871	-0.170142	0.259002	0.511333	-0.224247	-0.149344
TCGA_TCGA-BW-A5NP	-1.4604	0.378997	0.0651075	-0.616066	-0.720608	2.33231	-0.126581	0.894958	-0.82935	1.00554	-1.50015	-0.77234	-1.02213	0.898445	0.167296	-1.25453
TCGA_TCGA-DD-AA3A	-1.95219	2.5338	0.565384	-0.820947	-0.887809	0.0867654	1.16405	-2.3198	-0.0566671	0.724722	-1.9493	-1.76822	-0.667737	-0.469121	-0.415038	1.25262
TCGA_TCGA-XR-A8TD	-0.258244	1.34276	0.196696	-0.951995	-0.110061	-0.325302	0.756613	1.69601	1.04813	-0.809648	0.737578	0.688757	0.502528	-0.166535	-0.0919231	0.313652
TCGA_TCGA-BC-A10S	0.880669	0.392698	-0.585107	-0.496839	-0.910594	-0.871798	0.222398	-1.07176	0.876941	0.199199	0.43673	0.840577	0.0563892	0.210341	-0.58391	0.264054
TCGA_TCGA-T1-A6J8	0.532966	0.300343	2.07476	0.719183	-0.412398	1.76818	-1.28626	-1.20966	1.19015	-0.89883	1.72242	-0.820265	1.67444	-0.0863035	-0.827077	-0.071219
TCGA_TCGA-KR-A7K0	-0.0766014	0.976324	-1.60492	-0.52005	1.33911	0.43601	-0.802964	-1.92425	0.682444	1.05667	-0.0328103	-1.21213	-1.7368	-0.565085	0.773301	-0.667325
TCGA_TCGA-CC-A8HV	-0.823096	4.74646	0.773845	2.02974	-0.619313	3.66675	0.459515	1.1982	0.898331	-0.903044	0.121222	0.918268	0.186223	-0.28531	0.0376036	-0.710088
TCGA_TCGA-DD-A4NK	0.187047	-2.65339	1.00007	2.46792	-0.104932	2.61864	0.855925	-1.08186	0.998222	-0.916167	0.278983	-0.270112	0.904995	0.64503	-1.18374	-0.343106
TCGA_TCGA-BC-4072	-1.47521	-1.64924	-0.508907	-0.856354	-1.04481	0.330848	-1.1181	-0.300826	0.945326	0.658278	0.890224	1.82656	-1.0702	-0.790561	1.0153	0.449995
TCGA_TCGA-G3-AAV7	-1.78406	1.80376	1.437	1.96019	-0.400506	1.32895	2.16616	-0.0473198	-0.457623	-0.700621	1.71801	0.49175	1.65979	-0.684475	-2.04057	0.663097
TCGA_TCGA-CC-A9FU	-0.380612	-1.33206	-1.70834	-0.800469	2.02248	0.703816	0.884674	0.542433	0.669288	-0.294477	0.297486	-0.399994	-1.28005	-0.342034	-0.744579	0.190822
TCGA_TCGA-DD-AAE0	0.413965	0.934095	-1.31866	-1.76022	-2.57384	0.327836	1.662	1.28524	-0.922419	-1.63889	-0.280028	-2.61263	-0.143011	1.29353	0.0807879	0.816131
TCGA_TCGA-DD-AADB	-0.699465	-1.57857	-1.40013	1.20378	-0.405115	2.95281	-0.537333	-0.429677	1.63409	-0.761178	1.73817	0.417644	-0.63767	-1.06923	-0.0588329	0.0655597
TCGA_TCGA-DD-A11A	0.577958	-0.720467	0.496271	2.45971	0.0926982	1.96802	0.820806	-0.320337	-0.274289	-0.38566	0.453231	0.213893	1.62832	0.387758	-0.288252	-1.28236
TCGA_TCGA-5C-A9VH	1.18037	-0.399062	0.237861	-1.66808	-1.32886	-0.252322	-0.0910772	-0.86049	0.000852178	0.638177	0.106693	-1.01891	-0.482806	-0.643861	-0.888609	-0.239257
TCGA_TCGA-CC-A3MA	-3.09406	2.42105	-0.038533	1.04413	0.358968	-0.913702	3.22536	-2.03526	-0.76405	0.756327	-0.504342	0.138275	-1.15406	-0.802601	0.978231	0.35355
TCGA_TCGA-DD-A3A7	2.70599	1.68805	0.49545	-0.692337	0.448908	-0.688746	1.24327	0.192459	-0.898944	0.411431	2.83244	-0.775888	-0.623563	0.522621	0.560307	-0.705326
TCGA_TCGA-CC-5264	-5.05811	-0.494247	0.897055	0.145435	-2.73611	-1.89828	0.338534	1.91995	-1.61764	-1.85819	0.547531	0.302055	0.0464007	-1.08306	-0.110127	-4.23255
TCGA_TCGA-DD-AADM	1.06398	0.475999	-1.0795	1.12712	1.43952	0.224462	0.153211	1.45814	1.10083	0.452499	-0.458759	-0.411756	0.34973	-0.41622	-0.44945	-0.0664026
TCGA_TCGA-DD-AACF	0.550975	0.837252	0.0519361	0.0917599	-1.74781	-2.0581	-0.486299	0.324436	1.45359	0.161522	0.131533	1.5891	0.295604	0.882109	-0.287521	0.965087
TCGA_TCGA-BC-A10Y	0.432688	-0.620551	-0.215477	1.15762	-0.13106	-1.15289	0.472994	1.04018	-0.0120382	-0.365877	-0.651147	-0.2085	0.537353	1.32938	0.362872	-0.086605
TCGA_TCGA-DD-A1EE	-1.14799	-0.315342	0.251737	3.62407	-0.979161	0.576379	0.720985	-1.83405	-1.42118	0.269745	0.408694	0.621771	0.84107	-0.566071	-1.28301	0.0269079
TCGA_TCGA-DD-A119	0.311832	0.519459	-0.408162	-1.08766	1.21446	-0.134198	-2.68949	-1.03743	-0.403732	-0.302501	-0.655135	-0.366255	1.16604	-0.331563	0.720063	0.00378387
TCGA_TCGA-DD-AACW	0.699094	-2.1693	0.179214	-1.22409	0.320237	1.67987	-0.610606	-0.421991	-0.659983	-0.0113575	-0.250436	0.457224	-1.22234	-0.775526	-0.406017	-0.234703
TCGA_TCGA-DD-A3A8	1.03765	-1.31691	0.0581149	0.321385	0.293033	-0.310366	0.222467	-0.0122871	0.132791	0.69691	-1.39075	0.0300184	0.523994	0.789166	-0.257634	0.0923459
TCGA_TCGA-CC-5258	-0.978885	-1.20872	-1.73212	-1.65443	2.06753	0.612374	-0.211999	-0.963373	0.156452	-1.61716	1.20743	1.34104	-0.511418	0.420641	0.200851	-0.161679
TCGA_TCGA-BC-A5W4	0.362745	0.285698	-1.53435	-0.370457	-0.0992014	0.306724	0.0179294	-0.654272	0.808736	0.178392	0.61542	-0.9548	0.280317	-1.3591	1.11464	0.587746
TCGA_TCGA-DD-A1EG	0.585758	-0.678637	-0.496951	0.370132	1.53606	-0.657485	-0.261484	1.0992	1.46506	0.575323	-0.555164	0.286368	-0.00998227	0.117381	-0.834101	-0.288869
TCGA_TCGA-DD-AACB	0.853683	-0.0269466	0.308994	1.04921	-0.377393	-2.01138	1.03895	-0.57382	0.970116	-0.417565	0.11479	-0.701201	-0.253447	0.357146	0.862214	-0.240138
TCGA_TCGA-BC-A217	-0.437616	1.50591	-0.339244	0.290514	-0.883616	-0.297363	-0.00860181	1.24366	-0.381916	-1.14665	-0.605405	-0.114394	0.708326	0.538225	1.42917	0.520915
TCGA_TCGA-G3-AAV0	2.55073	1.17307	-0.674968	-0.155481	2.81543	-0.544136	-0.175063	-0.478631	-2.98562	0.321076	1.97074	-0.00909775	-0.396283	0.896956	0.821012	-0.788575
TCGA_TCGA-DD-AAEK	0.161325	-1.80552	1.6882	-1.03915	1.30038	0.0957029	0.529788	0.401723	1.20983	-0.782661	-0.588995	0.185821	-0.662371	-1.38959	0.0631408	0.418586
TCGA_TCGA-BC-A10Z	-0.668829	-2.31762	0.366964	0.140182	0.282462	0.0749772	0.640946	-6.93105e-06	1.46253	-0.771798	1.42713	0.265948	-1.33371	-0.401415	0.931002	0.498657
TCGA_TCGA-BC-A69I	1.22094	-0.660159	-2.86348	-0.664802	-0.209968	-0.200739	0.364657	-0.82348	-0.973925	0.273043	-1.13981	-0.384841	0.570859	0.509483	-0.199718	0.268647
TCGA_TCGA-RC-A7SF	0.940079	2.26532	-1.70165	-1.25054	0.450701	-0.0331395	1.45972	0.224312	-1.46057	-2.5089	1.09522	-0.408888	0.535531	0.977269	0.706255	0.0728918
TCGA_TCGA-EP-A2KC	-0.0510964	-1.45137	-1.78513	-0.923706	0.577263	0.17356	-0.0401278	-0.907834	0.241121	-1.55232	0.590266	-0.30138	-1.23521	-0.363267	0.24238	-0.0757765
TCGA_TCGA-ES-A2HS	2.57185	1.25696	-0.921807	1.73113	0.932661	-0.678511	1.23765	0.42811	-1.82824	-0.30347	0.188716	0.772668	-0.347318	0.30658	0.286487	-1.14592
TCGA_TCGA-CC-5259	2.93403	2.03077	0.179769	-0.0274287	0.616453	-1.58715	-0.124839	0.271631	-1.14732	1.21113	1.20605	0.997199	-1.39019	-0.233185	-0.81573	-0.927862
TCGA_TCGA-2Y-A9GY	-0.922882	0.706871	0.0513485	0.661918	0.712824	2.76696	0.745279	-2.36215	0.810273	0.459536	0.298604	-0.914043	0.382264	-0.0275591	0.0586943	-0.995304
TCGA_TCGA-BC-A3KG	0.0606482	1.0439	0.737306	0.569007	1.0115	-0.126614	1.68877	1.36257	-0.719691	-1.81481	-0.23028	-0.0629327	0.872207	-1.61794	1.23248	-0.572179
TCGA_TCGA-DD-A4NO	0.105258	0.0266796	0.823782	-0.407551	-0.199332	0.0371846	0.0842653	-0.209329	-1.18705	-0.0855137	0.5487	-0.0156009	0.0707266	-0.997441	0.837349	-0.101941
TCGA_TCGA-O8-A75V	0.416326	0.322327	0.776901	-1.03079	-1.80066	-0.33495	-0.323315	0.349107	-0.235114	-0.931738	0.551268	-0.494616	0.132463	2.25559	0.224372	0.850459
TCGA_TCGA-BC-A69H	2.14428	1.61271	0.93574	0.391333	0.151943	-0.896133	1.68841	1.11638	2.43469	-0.543273	-0.289092	-0.935953	-0.392152	-0.869184	-0.831913	0.567141
TCGA_TCGA-DD-A73C	-0.816073	-1.12484	2.62512	1.62928	0.720555	0.0525167	0.812841	-0.94911	-2.23794	-0.451467	0.738253	0.578691	-1.02669	-0.955268	0.403701	1.63865
TCGA_TCGA-5C-AAPD	0.724658	0.00589387	0.621608	-0.126581	0.785094	-1.32233	1.05905	-1.61972	-0.265736	0.981979	0.537853	2.3958	1.01494	-0.929479	0.714021	-0.348672
TCGA_TCGA-KR-A7K7	2.12199	0.732135	1.20771	0.157734	-1.03965	-1.11977	1.19203	-0.626244	0.503043	-0.808746	-0.390542	-1.03907	-0.498245	0.0635364	-0.302945	0.0865603
TCGA_TCGA-ZS-A9CE	2.07441	-0.15288	0.387886	1.59899	-0.29256	-1.08831	-0.124444	-0.312866	0.0443579	-0.770359	-1.26009	-1.15356	-0.181366	0.137286	0.192562	-0.227671
TCGA_TCGA-DD-A118	0.0172851	0.12181	3.12496	2.21029	-0.142318	2.30847	0.939728	0.204899	0.0671922	0.332246	0.868295	0.105035	1.67759	-0.718404	-0.315882	-0.769438
TCGA_TCGA-ES-A2HT	1.98672	0.710859	2.56017	0.312116	-0.78236	-1.17663	-1.3158	-0.350956	0.0795226	-0.582983	-0.510887	-0.33787	0.500273	0.790738	-0.245717	0.351289
TCGA_TCGA-CC-A5UC	0.656955	0.566854	0.569858	-0.758075	-0.909383	1.29552	-1.59893	1.29322	0.00995382	0.731783	0.364448	0.0184797	-0.547264	-0.219886	-0.948119	0.594753
TCGA_TCGA-HP-A5N0	0.031789	-0.791192	-1.09968	-0.865539	-0.531309	0.338419	-0.0335349	-0.745273	-0.944183	0.854461	0.0845011	-1.06942	0.297655	-0.716254	0.46842	-0.00431752
TCGA_TCGA-ED-A8O6	-0.271716	-1.91884	1.3454	-0.724488	1.58915	0.964801	0.286247	0.284685	-0.141336	-1.93478	-0.377882	-1.00719	-0.42443	1.0912	-0.299548	0.186934
TCGA_TCGA-ZS-A9CF	0.0930971	-1.08892	0.416797	1.85379	0.0298626	-0.771915	0.212304	0.466171	1.15729	-1.59544	-0.73052	0.717465	-1.3719	-0.724588	0.475851	-0.159463
TCGA_TCGA-2Y-A9H4	1.22266	0.369507	-3.24644	0.939354	-0.634183	-1.07862	1.18329	0.979198	0.630707	-0.951367	-1.15783	-0.999041	0.0447985	-0.43583	0.698063	0.0980123
TCGA_TCGA-DD-A1EA	-1.37735	-0.972135	-0.198758	1.44045	1.03712	-1.86538	1.02458	-1.66402	-1.10128	-0.994265	0.0106121	1.43625	-1.68243	-1.11071	-0.893518	0.357698
TCGA_TCGA-DD-AAVQ	0.262632	2.7194	2.66681	-1.05475	-0.50614	0.191884	-0.688962	-0.8689	0.282492	-0.68835	-1.3051	-0.272845	-0.825623	0.728769	0.818469	-0.0274629
TCGA_TCGA-DD-A4NJ	-1.11538	-0.589269	-2.15703	-0.791264	-0.265121	-0.542503	-0.586741	0.495175	-0.881926	-0.310147	1.43189	-0.191302	0.528228	1.76324	0.623011	-0.408185
TCGA_TCGA-K7-A6G5	1.30724	-0.281938	0.823886	-1.31444	-0.703186	-0.416183	-0.707015	-0.974043	-0.320764	0.423064	0.796021	-0.721817	-0.119009	-0.362254	-0.453951	0.39749
TCGA_TCGA-DD-AACS	-0.38949	-0.690736	-0.519709	-0.406245	-1.16804	-0.354715	-0.319232	1.11922	-1.49929	-0.230288	0.539715	-1.3823	-0.23718	-0.117846	0.312017	-0.0489499
TCGA_TCGA-DD-AAVR	0.0858098	1.39193	0.930373	-0.674471	-1.43854	0.437227	-0.188157	-2.42789	0.597455	0.494522	-1.51266	0.271632	0.149539	1.57637	-0.0362253	-0.370812
TCGA_TCGA-G3-A7M5	2.13921	0.307145	0.358503	0.0148288	-1.45521	-0.373679	0.722433	-0.925327	0.0401624	0.497345	0.0680307	-0.968174	-0.0418294	0.113118	-0.569514	0.297987
TCGA_TCGA-DD-A73F	-0.485606	-1.0272	-0.65167	-0.560171	-0.108637	-0.32651	0.754558	1.043	0.839045	0.365287	0.42644	-0.359548	0.504317	0.640239	0.806357	0.486181
TCGA_TCGA-ED-A7PZ	0.634957	-0.794811	0.763153	1.02519	0.328856	-1.42835	1.54098	-0.375084	2.03464	0.544391	-0.0987523	-0.104017	0.580451	0.299231	0.398358	-0.572457
TCGA_TCGA-ED-A97K	-1.88486	0.84662	-0.0904079	-0.677543	-1.03091	0.402729	-0.764956	-0.79533	-0.479103	-0.0552648	-2.33388	0.341327	0.0577617	0.582315	0.368222	-0.929847
TCGA_TCGA-DD-A3A1	0.24455	1.05304	-0.323997	0.518843	1.21763	0.14294	-1.60567	-1.56669	0.410891	2.60242	0.473316	-1.16485	-1.80161	0.0485661	1.31254	-0.718749
TCGA_TCGA-G3-A6UC	0.190204	-1.8967	-0.843844	0.798298	-0.0522429	-0.910675	0.228851	-0.947073	0.014554	-0.835938	0.303529	0.447767	-1.05608	0.65718	0.147499	-0.0410514
TCGA_TCGA-DD-AACU	0.210068	0.00880107	1.21786	-0.769311	-0.23678	-0.614975	-0.126988	-0.404593	1.12298	-0.715387	-0.783667	0.382625	1.10927	1.15458	-1.05949	0.65955
TCGA_TCGA-DD-A4NG	1.24612	0.727525	1.09681	0.123048	-2.0691	-0.340053	-1.21885	0.918745	0.639691	-0.147057	-1.58973	0.314801	-0.173349	-0.992618	-1.04499	0.039481
TCGA_TCGA-DD-AADR	0.826731	0.488575	-1.70684	2.44602	-0.386208	1.91975	0.773958	-0.124351	2.43534	-1.56088	-0.237802	-0.979226	1.2174	-1.07113	0.0577059	-0.277844
TCGA_TCGA-DD-AADG	0.581793	-2.30743	0.252686	0.778711	-0.0598777	0.543454	0.0363989	-0.303016	0.0591923	-0.15944	-0.458487	0.720103	-0.600395	0.693322	-0.161604	-0.00178308
TCGA_TCGA-G3-A3CG	1.07391	-0.357715	1.76675	0.867842	0.365808	-0.440167	1.0008	0.462336	-1.18267	1.10719	-0.574295	1.20276	0.0928955	-0.335877	-0.623169	-0.675208
TCGA_TCGA-BC-A10T	0.463297	-0.698788	-1.65483	0.445639	-0.260111	-1.34087	0.319024	-0.703636	0.667952	0.65155	0.254092	-0.329161	0.416708	-0.33399	0.622585	-0.306969
TCGA_TCGA-FV-A496	0.127321	1.09112	-0.209361	-0.211654	0.795201	0.532023	-0.841351	1.65175	0.089745	0.308102	0.996092	-1.293	-0.638724	1.18303	-1.10244	-0.122906
TCGA_TCGA-DD-AACV	-0.810057	-0.982342	-0.128968	-0.543867	-0.169408	1.01433	0.886698	1.59306	0.198418	1.17733	-0.111559	0.162905	1.00766	-0.330989	0.237738	0.326507
TCGA_TCGA-CC-A3M9	-2.72494	1.77487	1.36558	-0.855583	1.26706	-1.8179	-0.537059	-1.08558	0.423567	-0.990573	0.110242	0.906856	2.03872	0.187875	-1.28206	1.2595
TCGA_TCGA-UB-A7MF	0.273362	-0.342276	1.39448	-1.17613	0.466929	-0.775253	0.0937459	-0.0578851	0.178296	-0.308105	-0.740771	-0.604464	1.23912	-0.549607	0.797414	0.20421
TCGA_TCGA-DD-AAVV	-0.114367	0.839075	0.833788	-1.77243	-0.845918	-1.11607	0.55132	-0.661661	0.079644	-0.957844	0.193045	-0.982649	0.100583	-0.530418	-0.0626147	0.262308
TCGA_TCGA-ZP-A9CV	-1.06691	-0.096411	1.05882	0.2986	2.1567	0.516519	1.35773	0.0606011	-2.04702	1.56685	0.373641	-0.258178	0.124481	-0.431271	-0.712213	1.35183
TCGA_TCGA-4R-AA8I	-0.920298	-1.07052	0.206269	1.72935	1.26725	-0.434026	0.368708	0.427284	-0.749254	1.47197	-1.01265	-1.22085	0.295332	0.341543	-1.51043	1.0082
TCGA_TCGA-DD-AACJ	0.713513	0.950372	-0.589467	0.337385	1.62872	-0.508646	-1.79779	-0.303605	0.288167	-1.75554	0.506398	-0.853008	0.570712	1.18007	1.73744	-0.361107
TCGA_TCGA-BD-A3ER	0.171998	-0.409177	0.0460463	-0.344341	-0.500829	-0.106511	-1.0769	-0.0863009	-0.455612	0.493656	0.220472	-1.07219	-0.423649	-0.608151	0.652529	0.358714
TCGA_TCGA-LG-A9QD	0.773731	-0.412282	-0.844003	0.0584321	-0.434177	-0.585164	-0.803363	-1.00993	0.0342505	0.0768199	-0.791018	0.410296	1.10474	0.216593	0.3112	0.38676
TCGA_TCGA-3K-AAZ8	0.373674	-0.477816	-0.649907	0.582614	-0.83432	-1.56161	-0.148867	-0.065533	0.573001	0.163508	-0.159443	0.424601	0.15265	0.561016	0.319373	-0.0748089
TCGA_TCGA-EP-A12J	0.203859	-1.77533	-1.91141	0.568602	-0.544011	-0.604201	0.591809	-0.66737	0.706531	-0.898217	-0.788624	0.206706	-1.25751	0.0470826	0.235239	0.374402
TCGA_TCGA-2Y-A9GS	-1.33876	0.620547	0.421232	0.900019	1.6145	-0.859277	0.441203	0.258331	-0.758814	0.285688	0.315021	0.405911	-0.107508	-0.494912	-0.00907754	1.57149
TCGA_TCGA-DD-AADP	0.718349	-1.64518	0.631863	-0.965362	1.20077	0.862744	1.54177	-0.667733	-0.88021	-1.01914	0.411033	1.29873	0.128355	-0.539732	0.791418	0.203929
TCGA_TCGA-DD-AADI	0.971927	0.532949	0.736231	-2.4071	-0.194987	1.55882	2.52073	0.139855	-0.0718197	1.20807	-0.031301	0.727466	0.615074	-1.51736	-0.696976	0.424102
TCGA_TCGA-DD-A116	1.1538	0.301077	-0.321487	-1.17936	-1.99472	-0.414074	-1.89172	0.311242	-0.303104	0.357056	-1.31969	1.13101	1.11887	1.22049	-0.738071	0.940381
TCGA_TCGA-G3-A5SL	0.560992	-1.5418	0.478587	0.468357	-0.0334185	-0.229095	-0.347394	0.121284	0.0751426	0.5761	-1.05907	-0.0813047	0.465154	0.409172	-0.477334	-0.26072
TCGA_TCGA-NI-A4U2	0.681624	-0.868668	1.68278	0.623913	0.780671	0.231839	-0.253503	1.03523	0.144931	0.696245	-0.211459	-1.29015	-0.273549	-0.153224	0.554562	0.296484
TCGA_TCGA-2Y-A9H3	1.55518	2.54962	1.58329	0.492163	-1.79964	0.707928	1.55529	-1.24605	0.110632	1.17408	-1.04267	0.774757	-1.06692	0.129834	-0.00717134	-0.651483
TCGA_TCGA-DD-AADO	3.60967	1.65705	3.15802	0.627319	-0.251747	-0.708417	0.620573	-1.22936	-0.473878	0.135277	0.53417	-0.113386	-0.13619	-0.500604	-0.442142	-0.645231
TCGA_TCGA-DD-AAVS	-0.46696	-2.32837	0.912301	-1.08828	0.482826	1.09949	0.0022674	-0.398534	0.535273	-0.583387	0.224947	0.544019	0.219077	0.101211	0.568961	0.216067
TCGA_TCGA-EP-A3JL	0.851041	1.43644	1.70011	-0.420957	-0.161636	-0.144983	-1.95025	0.320731	-0.294282	-1.22973	0.0623268	-0.482643	-0.248882	0.0887176	0.0219943	0.203372
TCGA_TCGA-BC-A112	-2.88119	0.883647	-0.542023	0.23082	0.897102	-1.97939	-0.487469	-0.812885	-0.631779	-1.4122	0.168802	-0.42737	0.809863	0.417738	0.100901	0.782951
TCGA_TCGA-ED-A7PY	-0.435648	0.979429	0.576225	-1.71595	1.48269	2.07549	-0.817436	-1.2569	0.673594	0.553431	-1.75809	0.130371	0.418567	-0.0892904	1.06868	-0.343481
TCGA_TCGA-ED-A627	-0.773435	-1.07293	0.784215	-0.992312	0.398125	0.359633	-0.00371958	1.1273	-0.218891	0.619483	-0.575504	-0.504036	0.908365	0.560337	0.0369026	0.124745
TCGA_TCGA-DD-A1EK	0.0747387	-0.529996	-2.303	-0.744087	-0.0641006	0.053636	-0.604111	-0.156437	0.242297	0.186459	1.32592	-0.75601	0.456502	-0.256926	0.990812	-0.122779
TCGA_TCGA-DD-AAE6	0.762255	0.675245	-0.459261	-0.049304	2.44575	0.0827345	0.609783	0.00955926	-0.516105	-0.671886	0.811004	1.13597	0.380907	-0.440622	1.21949	0.134723
TCGA_TCGA-RC-A6M6	-0.0129101	-0.548328	0.32724	-0.520368	-2.3683	-0.103504	-0.310856	0.755479	0.426144	-0.0437483	2.25243	0.935968	-2.25696	0.869025	-0.63762	0.889393
TCGA_TCGA-G3-AAV6	1.39032	-0.462414	1.37397	-2.08746	0.934755	1.21337	-0.724506	-0.69111	-0.33067	-1.71509	0.0655313	-0.226628	-1.15265	0.129779	-0.939482	-0.0992526
TCGA_TCGA-DD-A4NS	-1.27913	-1.13492	-0.0254064	-1.14118	0.538217	0.557618	0.307649	1.21298	-0.446736	0.410616	-0.434938	-0.267802	0.811455	0.430479	-0.105833	-0.19256
TCGA_TCGA-CC-5263	-5.8062	0.0390729	0.522119	0.170653	-0.971433	-3.35674	1.05863	0.00712843	-1.56535	-0.567971	1.26981	-0.238949	0.70596	-1.36035	-0.989967	-1.8816
TCGA_TCGA-MI-A75C	0.418654	2.87667	0.024049	0.83792	1.96453	0.506071	-0.856726	-0.685125	1.84997	-0.514137	-1.41576	0.40183	-0.68364	2.87096	-0.790442	-0.599968
TCGA_TCGA-FV-A3I0	-0.340787	-0.533148	1.04072	-0.234566	-0.592894	-1.54578	-0.342908	-1.36885	0.0621443	1.02828	-0.349811	-0.318732	1.18258	-0.460226	-0.245735	-1.51989
TCGA_TCGA-ED-A82E	-1.58393	1.58488	1.83078	0.605009	-1.16094	0.151915	-0.226459	-0.856628	0.0229505	-0.281871	-1.38476	1.2909	-0.112163	0.686319	1.29158	-1.19041
TCGA_TCGA-CC-A7II	0.74846	0.305027	-0.0583712	-1.33313	-0.144402	0.0829889	0.874388	0.141154	1.17509	0.65593	0.577387	-1.61355	-0.00748009	-0.660349	-0.919296	0.330143
TCGA_TCGA-DD-A3A4	1.04613	-1.41113	-0.797556	0.456714	0.0974657	0.37917	-1.2321	0.0720079	-2.13854	1.47984	0.622696	-2.20844	-1.03523	0.952373	0.228466	-0.358135
TCGA_TCGA-DD-AACE	0.44735	-1.191	-0.579798	0.451336	-0.140352	-0.00992332	0.309172	0.554118	-0.0319028	-0.0654435	-1.29793	-0.78184	0.49196	0.31478	-0.339703	0.0959481
TCGA_TCGA-DD-AAC9	1.56809	0.481879	-1.25348	0.408793	-0.648171	-0.746731	-0.617087	-0.606485	0.474426	0.285765	0.725504	0.0908947	-0.308459	0.904121	-0.931542	0.355213
TCGA_TCGA-RC-A7SK	0.683844	-0.37687	0.151842	-0.619181	1.45633	0.829786	-0.449405	0.270736	-0.472238	0.187848	0.597279	-0.865584	1.11392	0.357005	0.62687	-0.00840364
TCGA_TCGA-DD-AAEA	0.33074	1.95269	-1.76336	-1.40689	0.902048	-0.324677	-2.20822	-0.0220894	0.722692	-0.811745	0.439668	-0.106987	0.199642	-0.498822	-0.154549	0.230809
TCGA_TCGA-UB-AA0U	-0.460292	-0.230845	1.27303	0.235846	0.619085	-0.175323	0.106112	2.03067	1.86694	0.277029	0.475635	0.0259925	0.0420714	-0.416237	0.956133	0.219419
TCGA_TCGA-DD-A113	-0.252854	0.0179443	0.548728	-0.233083	0.348322	-1.06541	-0.136982	-0.767333	0.857736	-0.602145	1.30415	-0.563608	0.63505	0.126794	1.84985	0.0248315
TCGA_TCGA-UB-A7MB	-0.390499	-0.466285	0.861251	-0.0375001	0.285448	-0.171988	0.383036	0.403637	-0.286627	0.240438	1.35512	1.14508	0.834637	0.66721	1.21009	0.600315
TCGA_TCGA-DD-AAVX	0.592561	-0.879861	-0.157377	0.786619	-1.29836	-0.333773	-0.441084	-0.549194	-0.350357	0.127097	-0.399662	0.089807	0.498351	0.741624	0.122051	0.485274
TCGA_TCGA-QA-A7B7	-1.48948	-0.310646	-1.29905	3.4732	-1.83966	3.50194	0.373825	0.573126	1.20021	-2.90583	1.25744	-0.906119	-0.20543	-0.21228	0.578663	-0.454955
TCGA_TCGA-2Y-A9HB	0.30392	-0.751307	0.115022	1.09973	0.730804	-0.45788	-0.752268	-0.0878897	1.01135	0.794768	0.0794487	0.329459	0.413536	0.586933	0.110375	0.111107
TCGA_TCGA-DD-AADD	-1.57062	-0.641863	-0.839671	0.555706	1.62714	-0.380601	1.24775	-0.821641	-0.485472	-0.781419	0.680394	0.281087	-1.29975	-1.54556	0.204029	1.64561
TCGA_TCGA-G3-A3CI	0.81058	-1.06005	1.83048	-0.581345	0.391362	0.274085	0.398067	0.612697	0.111511	0.169838	-0.214158	-1.0292	0.51062	-1.43736	0.885183	0.205657
TCGA_TCGA-CC-A7IL	0.459479	-1.20774	0.193634	-0.887496	1.29203	0.705806	-0.101802	0.565676	-0.23669	0.840625	-0.355338	-0.775882	0.811838	0.631348	0.274488	0.171558
TCGA_TCGA-DD-AACG	1.18432	2.22368	-0.636198	2.53254	0.374056	1.99811	-1.22025	0.209441	1.54215	-1.24027	0.795714	-0.372843	1.00805	1.27041	-1.50612	0.061329
TCGA_TCGA-DD-A73A	0.655883	-1.05603	-1.66102	-0.216954	-0.0676856	-1.19266	-0.408109	-0.858697	0.15724	0.540786	-0.0277226	0.769774	0.100953	0.292167	0.348033	-0.156993
TCGA_TCGA-ED-A66X	-0.439899	-0.707336	0.894495	-1.70395	-1.33701	0.851795	-1.1181	-0.542945	-0.644346	-1.08778	0.413338	0.700164	-0.675534	-0.294043	-0.70616	0.369615
TCGA_TCGA-EP-A26S	-0.858233	-1.8113	-0.0268139	2.08541	0.966378	0.0534407	0.502709	-0.140884	-0.426505	-0.157304	-1.41926	-0.291111	-1.07342	0.10867	-1.30992	1.67981
TCGA_TCGA-G3-A25S	0.834955	2.09805	1.52435	-1.32406	0.558852	1.13288	2.61172	-1.08487	0.364581	1.4955	-0.535525	0.114193	-0.644348	-0.730149	-0.0486878	-0.899662
TCGA_TCGA-DD-A4NN	0.145039	0.0697958	0.708856	-2.37251	-0.805774	1.79031	2.25643	0.327644	-0.360737	1.33836	0.312775	1.30464	0.484573	-1.02492	-1.21057	0.254861
TCGA_TCGA-G3-A25U	0.135023	-0.941416	-0.21524	0.492189	0.599171	-1.79907	1.40667	-0.318367	1.02392	0.636045	0.32489	-0.0368308	0.241541	0.516461	0.652031	-0.0707751
TCGA_TCGA-YA-A8S7	0.924742	2.25594	-1.80074	2.22364	4.30494	-1.84274	-4.33513	0.46476	-2.68534	0.807103	-0.56676	-2.08253	-1.32758	-3.02588	-2.7867	-0.647544
TCGA_TCGA-G3-AAV3	0.289372	-0.668898	-1.63197	0.830533	-1.19037	0.0143881	-1.18213	0.115385	0.0533745	1.54373	0.14971	0.947363	-0.3646	0.0232727	0.00417336	0.0771862
TCGA_TCGA-DD-A4NV	-0.143865	-2.00469	0.320282	-0.0188201	0.508905	0.182951	0.156957	0.221062	-0.685383	-0.670697	0.101841	-0.91061	-1.16401	-0.0583502	-0.0917426	-0.141603

## Sheet: Sheet9
TableS9 TICA data
barcode	ips_ctla4_neg_pd1_neg	ips_ctla4_neg_pd1_pos	ips_ctla4_pos_pd1_neg	ips_ctla4_pos_pd1_pos
TCGA-DD-AAE6	5	4	5	3
TCGA-CC-A7II	6	4	5	4
TCGA-ED-A66Y	5	5	5	4
TCGA-DD-A1EJ	6	5	6	4
TCGA-DD-AAED	6	5	6	4
TCGA-DD-AACV	6	5	6	4
TCGA-BC-A10Z	7	5	6	4
TCGA-DD-AAD6	7	5	6	5
TCGA-DD-A73G	7	5	6	5
TCGA-2Y-A9GZ	7	5	6	5
TCGA-5C-A9VG	7	5	6	5
TCGA-ED-A7PZ	7	5	6	5
TCGA-G3-AAV6	7	5	6	5
TCGA-ES-A2HS	7	5	6	5
TCGA-G3-A25U	7	5	6	5
TCGA-ED-A7PY	7	5	6	5
TCGA-WX-AA46	7	6	6	5
TCGA-DD-A1EK	7	6	6	5
TCGA-DD-A4NN	7	6	6	5
TCGA-G3-A7M9	7	5	7	5
TCGA-CC-A8HV	7	5	7	5
TCGA-DD-AADC	7	6	7	5
TCGA-DD-A1EF	7	6	7	5
TCGA-DD-AACQ	7	6	7	5
TCGA-RC-A7SB	7	6	7	5
TCGA-CC-A9FW	7	6	7	5
TCGA-BC-A10R	7	6	7	5
TCGA-CC-5263	7	6	7	5
TCGA-CC-A8HU	7	6	7	5
TCGA-BC-A5W4	7	6	7	5
TCGA-DD-AACP	7	6	7	5
TCGA-BW-A5NP	7	6	7	5
TCGA-CC-A123	7	6	7	5
TCGA-DD-AAEB	7	6	7	5
TCGA-DD-A3A2	8	6	7	5
TCGA-ZP-A9D0	8	6	7	5
TCGA-WX-AA47	8	6	7	5
TCGA-DD-AADW	8	6	7	5
TCGA-G3-A7M6	8	6	7	5
TCGA-DD-AADL	8	6	7	5
TCGA-DD-AADP	8	6	7	5
TCGA-EP-A26S	8	6	7	5
TCGA-CC-A8HS	8	6	7	5
TCGA-DD-A4NE	8	6	7	5
TCGA-DD-A1EH	8	6	7	5
TCGA-CC-A7IG	7	6	6	6
TCGA-DD-AACL	7	6	7	6
TCGA-CC-A7IE	7	6	7	6
TCGA-CC-5258	7	6	7	6
TCGA-BC-A69H	7	6	7	6
TCGA-G3-A25S	7	6	7	6
TCGA-ZS-A9CG	8	6	7	6
TCGA-NI-A8LF	8	6	7	6
TCGA-ZP-A9D4	8	6	7	6
TCGA-DD-A39W	8	6	7	6
TCGA-DD-A11B	8	6	7	6
TCGA-DD-A4NF	8	6	7	6
TCGA-DD-AAW0	8	6	7	6
TCGA-DD-A73D	8	6	7	6
TCGA-DD-AAD8	8	6	7	6
TCGA-MR-A520	8	6	7	6
TCGA-ED-A8O5	8	6	7	6
TCGA-G3-A7M8	8	6	7	6
TCGA-DD-AAD0	8	6	7	6
TCGA-DD-AACJ	8	6	7	6
TCGA-EP-A2KB	8	6	7	6
TCGA-DD-A3A4	8	6	7	6
TCGA-UB-A7MC	8	6	7	6
TCGA-RC-A7SF	8	6	7	6
TCGA-BC-A10T	8	6	7	6
TCGA-CC-A5UC	8	6	7	6
TCGA-ED-A8O6	8	6	7	6
TCGA-DD-A4NV	8	6	7	6
TCGA-DD-A4NK	8	6	7	6
TCGA-CC-A9FU	8	6	7	6
TCGA-DD-A11A	8	6	7	6
TCGA-DD-AAD5	8	6	7	6
TCGA-UB-AA0V	8	6	7	6
TCGA-YA-A8S7	8	6	7	6
TCGA-2Y-A9HA	8	6	7	6
TCGA-RC-A6M3	7	7	7	6
TCGA-RC-A6M6	7	7	7	6
TCGA-DD-A3A7	8	7	7	6
TCGA-DD-AACO	8	6	8	6
TCGA-BC-A10W	8	6	8	6
TCGA-G3-A7M7	8	6	8	6
TCGA-GJ-A9DB	8	6	8	6
TCGA-DD-AADJ	8	6	8	6
TCGA-K7-AAU7	8	6	8	6
TCGA-MI-A75G	8	6	8	6
TCGA-CC-A5UE	8	6	8	6
TCGA-2Y-A9H7	8	6	8	6
TCGA-DD-AAVU	8	6	8	6
TCGA-CC-A8HT	8	6	8	6
TCGA-PD-A5DF	8	6	8	6
TCGA-DD-A73E	8	6	8	6
TCGA-CC-A7IK	8	6	8	6
TCGA-BW-A5NO	8	6	8	6
TCGA-G3-AAV1	8	6	8	6
TCGA-UB-A7MB	8	6	8	6
TCGA-DD-A39Y	8	6	8	6
TCGA-BC-A112	8	6	8	6
TCGA-RC-A7SH	8	7	8	6
TCGA-DD-A1EI	8	7	8	6
TCGA-DD-AAE3	8	7	8	6
TCGA-BC-A10X	8	7	8	6
TCGA-DD-A4NH	8	7	8	6
TCGA-DD-AADK	8	7	8	6
TCGA-DD-AAC8	8	7	8	6
TCGA-XR-A8TF	8	7	8	6
TCGA-ED-A7XO	8	7	8	6
TCGA-DD-AACH	8	7	8	6
TCGA-DD-A1EL	8	7	8	6
TCGA-G3-A5SI	8	7	8	6
TCGA-ED-A97K	8	7	8	6
TCGA-DD-A4NS	8	7	8	6
TCGA-FV-A3I0	8	7	8	6
TCGA-G3-A25T	8	7	8	6
TCGA-BC-A3KG	8	7	8	6
TCGA-DD-A118	8	7	8	6
TCGA-G3-AAV5	8	7	8	6
TCGA-DD-AACS	8	7	8	6
TCGA-BC-A10S	8	7	8	6
TCGA-DD-AAE0	8	7	8	6
TCGA-WJ-A86L	8	7	8	6
TCGA-DD-AACW	8	7	8	6
TCGA-G3-A3CI	8	7	8	6
TCGA-DD-AACG	8	7	8	6
TCGA-DD-A113	8	7	8	6
TCGA-2Y-A9H6	8	7	8	6
TCGA-DD-AAVS	8	7	8	6
TCGA-2Y-A9GU	8	7	8	6
TCGA-ZP-A9D2	8	7	8	6
TCGA-ZP-A9CY	9	7	8	6
TCGA-DD-AADV	9	7	8	6
TCGA-CC-A3MB	9	7	8	6
TCGA-G3-AAV2	9	7	8	6
TCGA-FV-A3R2	9	7	8	6
TCGA-2Y-A9GS	9	7	8	6
TCGA-DD-AAVY	9	7	8	6
TCGA-CC-A7IF	9	7	8	6
TCGA-DD-AADG	9	7	8	6
TCGA-XR-A8TC	9	7	8	6
TCGA-FV-A496	9	7	8	6
TCGA-DD-A73B	9	7	8	6
TCGA-DD-AAW3	9	7	8	6
TCGA-DD-A1EE	9	7	8	6
TCGA-DD-AACK	9	7	8	6
TCGA-CC-A3MA	9	7	9	6
TCGA-2Y-A9GY	7	7	7	7
TCGA-FV-A4ZP	7	7	7	7
TCGA-WQ-A9G7	8	7	7	7
TCGA-CC-A9FV	8	7	7	7
TCGA-DD-AACZ	8	7	7	7
TCGA-G3-A3CK	8	7	8	7
TCGA-5R-AAAM	8	7	8	7
TCGA-MR-A8JO	8	7	8	7
TCGA-DD-AACN	8	7	8	7
TCGA-DD-A4NB	8	7	8	7
TCGA-DD-A4NQ	8	7	8	7
TCGA-DD-A4ND	8	7	8	7
TCGA-DD-A3A6	8	7	8	7
TCGA-G3-AAV0	8	7	8	7
TCGA-DD-A73C	8	7	8	7
TCGA-DD-AADB	8	7	8	7
TCGA-BC-A110	8	7	8	7
TCGA-FV-A23B	8	7	8	7
TCGA-2Y-A9GX	8	7	8	7
TCGA-2Y-A9H8	9	7	8	7
TCGA-DD-AAE1	9	7	8	7
TCGA-FV-A3R3	9	7	8	7
TCGA-DD-AAE7	9	7	8	7
TCGA-DD-A39Z	9	7	8	7
TCGA-DD-A115	9	7	8	7
TCGA-CC-5262	9	7	8	7
TCGA-DD-AAVW	9	7	8	7
TCGA-BC-A10U	9	7	8	7
TCGA-G3-A25Y	9	7	8	7
TCGA-CC-A3MC	9	7	8	7
TCGA-DD-A3A1	9	7	8	7
TCGA-BD-A3ER	9	7	8	7
TCGA-DD-A116	9	7	8	7
TCGA-DD-AACE	9	7	8	7
TCGA-DD-AAC9	9	7	8	7
TCGA-LG-A6GG	9	7	8	7
TCGA-DD-A3A5	9	7	8	7
TCGA-ED-A4XI	9	7	8	7
TCGA-CC-A9FS	9	7	8	7
TCGA-BC-A69I	9	7	8	7
TCGA-DD-A4NO	9	7	8	7
TCGA-ZS-A9CE	9	7	8	7
TCGA-DD-A4NG	9	7	8	7
TCGA-HP-A5N0	9	7	8	7
TCGA-DD-A3A3	9	7	8	7
TCGA-2Y-A9H5	9	7	8	7
TCGA-T1-A6J8	9	7	8	7
TCGA-G3-AAV7	9	7	8	7
TCGA-DD-A3A8	9	7	8	7
TCGA-DD-A73A	9	7	8	7
TCGA-DD-AADU	9	7	8	7
TCGA-ED-A66X	9	7	8	7
TCGA-XR-A8TE	9	7	8	7
TCGA-UB-AA0U	9	7	8	7
TCGA-FV-A2QR	9	7	8	7
TCGA-5R-AA1D	9	7	8	7
TCGA-RC-A6M5	9	7	8	7
TCGA-CC-5260	9	7	8	7
TCGA-DD-AADY	9	7	8	7
TCGA-FV-A3I1	9	7	8	7
TCGA-G3-AAUZ	9	7	8	7
TCGA-G3-A3CJ	9	7	8	7
TCGA-DD-AADD	9	7	8	7
TCGA-GJ-A6C0	8	8	8	7
TCGA-DD-AAD1	8	8	8	7
TCGA-G3-A3CH	9	8	8	7
TCGA-CC-5261	9	8	8	7
TCGA-DD-AAVP	9	8	8	7
TCGA-K7-A5RF	9	8	8	7
TCGA-DD-AAD2	9	8	8	7
TCGA-DD-AADI	9	8	8	7
TCGA-DD-A4NI	9	8	8	7
TCGA-DD-AACF	9	8	8	7
TCGA-UB-A7ME	9	8	8	7
TCGA-FV-A2QQ	9	8	8	7
TCGA-CC-A5UD	9	7	9	7
TCGA-UB-A7MA	9	7	9	7
TCGA-DD-AAVZ	9	7	9	7
TCGA-MI-A75C	9	7	9	7
TCGA-ED-A82E	9	7	9	7
TCGA-DD-AADR	9	7	9	7
TCGA-DD-A4NJ	9	7	9	7
TCGA-KR-A7K0	9	7	9	7
TCGA-RC-A7SK	9	7	9	7
TCGA-CC-A7IH	9	7	9	7
TCGA-DD-AAEI	9	8	9	7
TCGA-DD-AAEE	9	8	9	7
TCGA-2Y-A9GW	9	8	9	7
TCGA-DD-A3A9	9	8	9	7
TCGA-DD-A39X	9	8	9	7
TCGA-DD-A11D	9	8	9	7
TCGA-XR-A8TG	9	8	9	7
TCGA-ZP-A9CZ	9	8	9	7
TCGA-G3-A5SK	9	8	9	7
TCGA-MI-A75E	9	8	9	7
TCGA-G3-A5SJ	9	8	9	7
TCGA-DD-A4NP	9	8	9	7
TCGA-DD-AAW1	9	8	9	7
TCGA-BC-A3KF	9	8	9	7
TCGA-BD-A2L6	9	8	9	7
TCGA-4R-AA8I	9	8	9	7
TCGA-G3-A7M5	9	8	9	7
TCGA-DD-AACU	9	8	9	7
TCGA-NI-A4U2	9	8	9	7
TCGA-2Y-A9H3	9	8	9	7
TCGA-DD-AACY	9	8	9	7
TCGA-G3-A25V	9	8	9	7
TCGA-DD-A4NL	9	8	9	7
TCGA-2Y-A9H4	9	8	9	7
TCGA-WX-AA44	9	8	9	7
TCGA-CC-5264	9	8	9	7
TCGA-DD-A119	9	8	9	7
TCGA-FV-A495	9	8	9	7
TCGA-WQ-AB4B	9	8	9	7
TCGA-DD-AACA	9	8	9	7
TCGA-2Y-A9H9	9	8	9	7
TCGA-ED-A7XP	9	8	9	7
TCGA-ZP-A9D1	10	8	9	7
TCGA-RC-A6M4	10	8	9	7
TCGA-DD-AAW2	10	8	9	7
TCGA-ZS-A9CD	10	8	9	7
TCGA-G3-A5SL	10	8	9	7
TCGA-BC-A10Q	10	8	9	7
TCGA-DD-AAEG	10	8	9	7
TCGA-CC-A3M9	7	8	7	8
TCGA-CC-A7IJ	7	9	7	8
TCGA-BC-4073	8	8	8	8
TCGA-GJ-A3OU	8	8	8	8
TCGA-5C-AAPD	8	8	8	8
TCGA-DD-A4NR	8	8	8	8
TCGA-DD-A39V	9	8	8	8
TCGA-DD-AAE2	9	8	8	8
TCGA-CC-A1HT	8	8	9	8
TCGA-DD-AADN	9	8	9	8
TCGA-KR-A7K8	9	8	9	8
TCGA-BC-A216	9	8	9	8
TCGA-G3-A25X	9	8	9	8
TCGA-2Y-A9H1	9	8	9	8
TCGA-EP-A3RK	9	8	9	8
TCGA-RC-A7S9	9	8	9	8
TCGA-BD-A3EP	9	8	9	8
TCGA-DD-A1EG	9	8	9	8
TCGA-DD-AAEK	9	8	9	8
TCGA-DD-AADF	9	8	9	8
TCGA-KR-A7K7	9	8	9	8
TCGA-BC-4072	9	8	9	8
TCGA-DD-AAEA	9	8	9	8
TCGA-BW-A5NQ	9	8	9	8
TCGA-DD-AADO	9	8	9	8
TCGA-G3-AAV3	9	8	9	8
TCGA-EP-A3JL	9	8	9	8
TCGA-DD-AADA	9	8	9	8
TCGA-DD-AACI	9	8	9	8
TCGA-ED-A627	9	8	9	8
TCGA-DD-AACX	10	8	9	8
TCGA-DD-AAD3	10	8	9	8
TCGA-DD-A1ED	10	8	9	8
TCGA-G3-A25Z	10	8	9	8
TCGA-DD-A11C	10	8	9	8
TCGA-G3-AAV4	10	8	9	8
TCGA-DD-AAVV	10	8	9	8
TCGA-G3-A6UC	10	8	9	8
TCGA-UB-A7MD	10	8	9	8
TCGA-BC-A217	10	8	9	8
TCGA-KR-A7K2	10	8	9	8
TCGA-CC-5259	10	8	9	8
TCGA-O8-A75V	10	8	9	8
TCGA-ZS-A9CF	10	8	9	8
TCGA-LG-A9QC	10	8	9	8
TCGA-DD-A1EA	10	8	9	8
TCGA-MI-A75I	10	8	9	8
TCGA-DD-AA3A	10	8	9	8
TCGA-5C-A9VH	10	8	9	8
TCGA-DD-AADM	10	8	9	8
TCGA-CC-A7IL	10	8	9	8
TCGA-DD-A4NA	10	8	9	8
TCGA-QA-A7B7	10	8	9	8
TCGA-ED-A7PX	10	9	9	8
TCGA-5R-AA1C	10	9	9	8
TCGA-EP-A12J	10	9	9	8
TCGA-BC-A10Y	10	9	9	8
TCGA-DD-A1EB	10	9	9	8
TCGA-2Y-A9H2	10	9	9	8
TCGA-2Y-A9GV	10	9	9	8
TCGA-DD-AAE4	10	9	9	8
TCGA-EP-A2KC	10	8	10	8
TCGA-DD-AAE9	10	9	10	8
TCGA-HP-A5MZ	10	9	10	8
TCGA-ZP-A9CV	10	9	10	8
TCGA-ES-A2HT	10	9	10	8
TCGA-K7-A6G5	10	9	10	8
TCGA-DD-AAVR	10	9	10	8
TCGA-ED-A459	10	9	10	8
TCGA-G3-A5SM	10	9	10	8
TCGA-DD-A114	9	9	9	9
TCGA-BC-A8YO	9	9	9	9
TCGA-DD-A1EC	9	9	9	9
TCGA-XR-A8TD	9	9	9	9
TCGA-DD-AACC	9	9	9	9
TCGA-ED-A5KG	9	9	9	9
TCGA-DD-A73F	10	9	9	9
TCGA-DD-AACT	10	9	10	9
TCGA-DD-AADS	10	9	10	9
TCGA-MI-A75H	10	9	10	9
TCGA-DD-AAEH	10	9	10	9
TCGA-G3-A3CG	10	9	10	9
TCGA-DD-AAVQ	10	9	10	9
TCGA-2Y-A9H0	10	10	10	9
TCGA-LG-A9QD	10	10	10	9
TCGA-3K-AAZ8	10	10	10	9
TCGA-2Y-A9HB	10	10	10	9
TCGA-K7-A5RG	9	9	9	10
TCGA-DD-AACD	10	10	10	10
TCGA-EP-A2KA	10	10	10	10
TCGA-DD-AADQ	10	10	10	10
TCGA-2V-A95S	10	10	10	10
TCGA-2Y-A9GT	10	10	10	10
TCGA-RG-A7D4	10	10	10	10
TCGA-UB-A7MF	10	10	10	10
TCGA-DD-AACB	10	10	10	10
TCGA-FV-A4ZQ	10	10	10	10
TCGA-DD-AAVX	10	10	10	10
